# Supplementary material for: Untangling the taxonomic knot of Croton anomalus (Euphorbiaceae), a Neotropical dry forest shrub
Source: PeerJ. 2025 Apr 1;13:e19176. doi: 10.7717/peerj.19176 (PMC11970418; doi:10.7717/peerj.19176)
Supplement: Supplemental Information 1 [file peerj-13-19176-s001.fasta]

Supplementary File 1. Sequences of ITS (fasta format) used in the study of Croton anomalus group. These include previously published and newly generated sequences.


>Brasiliocroton_muricatus_CarneiroTorres1000_BR_BA
CCTGCGGAAGGATCATTGTCGAAACCTGCACAGCAGAACGACTCGCGAACAAGTTTAGCAAGTTAGGGGAGCTCTGGTGCCTTCGGTCCCATTGCGAGCCTAAAAGGCCGCGCGGTGCGATGTTAGGCTCGGCCTCGGCCGGTCTGACACGCCCTGCTCGGCCTACCAACCAACCCCGGCGCAGGANGCGCCAAGGAAAACATGAACCGAAA-AGAGCACGCTTCCGCCCGGCCCCGGAAGCGGGAAGCCGGACGGAGCGCTGCCCTCTTTCTAAAACAAAAACGACTCTCGGCAACGGATATCTCGGCTCTCGCATCGATGAAGAACGCAGCGAAATGCGATACTTGGTGTGAATTGCAGAATCCCGTGAACCATCGAGTTTTTGAACGCAAGTTGCGCCCAAAGCCTTCCGGCCGAGGGCACGTCTGCCTGGGTGTCACGCAACGTCGCTCCCAACCCATAAGGGGGCGGAATCTGGCCTCCCGTGCGCTCCTCGCTCGCGGTTGGCCGAAAATAATGGTCCTTGGCTGCGAATGCCGCGACAATCGGTGGTTGTAAGACCCTCGGATGCAGTCGCGCGCGCGCGCGCCGCTGGACGACGAGACCCCTACGCGTTCCTCACGG
>stahelianus_Mennega62_SUR
CCTGCGGAAGGATCATTGTCGAAACCTGCATAGCAGAACGACTCGTGAACAAGTAAGACAAACTTGGGGACCTCTGGGGCCTTCGGGCGTCATTGGTTCCCTAATGGCTAAGTTGTGCCATGTCAAGCCAGGCTTCGGCTTGCTCGGCATGCACTGCTTCGCCAATGAACCAACCCCGGCGCAAGACGCGCCAAGGAAAACTCAAAATGAAAAAGGAGGCACGTCCGACCGAACCCAGCTTTGGGATCTCGGAAAGAATGTCGCCCTCTTTTCTTAAAAAAAACGACTCTCGGCAACGGATATCTCGGCTCTCGCATCGATGAAGAACGCAGCGAAATGCGATACTTGGTGTGAATTGCAGAATCCCGTGAACCATCGAGTTTTTGAACGCAAGTTGCGCCCAAAGCCTTTCGGCTGAGGGCACGTCTGCCTGGGTGTCACGCAACATCGCTCCCAACCCATTAGGGTGCGGAATATGGCCTCCCGTGAGATCTAATCTCGCGGTTGGCCGAAAAGAATGGTCCTTGGCTGCGAATGCCGCGACAATCGGTGGTTGTAAGACCCTCTGACCCCGTCGCGCGCACGTTTGCCTTCGGACAAGTAGACCCCTCAGCGTCCTTTGTGG
>acapulcensis_Gentry74399_MEX_JAL
CCTGCGGAAGGATCATTGTCGAAACCTGCATAGCAGAACGACTCGTGAACAAGTAAGACAAACTTGGGGACCTCTGGGGCCTTCGGGCGTCATTGGT-CCCCAATGGCTAAGTTGTGCCATGTCAAGCCAGGCTTCGGCT-GCTCGGCATGCATTGCTTCGCCAATGAACCAACCCCGGCGCAAGACGCGCCAAGGAAAACTCAAAATGAAAAAGGAGGCACGTCCGACCGAACCCAGCTTTGGGATCTCGGAAAGAATGTCGCCCTCTTTTCTTAAAAAAAACGACTCTCGGCAACGGATATCTCGGCTCTCGCATCGATGAAGAACGCAGCGAAATGCGATACTTGGTGTGAATTGCAGAATCCCGTGAACCATCGAGTTTTTGAACGCAAGTTGCGCCCAAAGCCTTTCGGCTGAGGGCACGTCTGCCTGGGTGTCACGCAACATCGCTCCCAACCCATTAGGGTGCGGAATATGGCCTCCCGTGAGATCTAATCTCGCGGTTGGCCGAAAAGAATGGTCCTTGGCTGCGAATGCCGCGACAATCGGTGGTTGTAAGACCCTCTGACGTCGTCGCGCGCACGTTTGCCTTCGGACAGGTAGACCCCTCAGCGTCCTTTGTGG
>anomalus_Riina1843_VEN_SUC
CCTGTGGAAGGATCATTGTCGAAACCTGCATAGCAGAACGACTCGTGAACAAGTAAGACAAACTTGGGGACCTCTGGGGCCTTCGGGCGTCATTGGTTCCCTAATGGCCAAGTTGTGCCATGTCAAGCCAGGCTTCGGCTTGCTCGGCATGCATTGCTTCGCCAATGAACCAACCCCGGCGCAAGACGCGCCAAGGAAAACCCAAAATGAAAAAGGAGGCACGTCCGACCGAACCCAGCTTTGGGATCTCGGAAAGAATGTCGCCCTCTTTTCTTAAAAAAAACGACTCTCGGCAACGGATATCTCGGCTCTCGCATCGATGAAGAACGCAGCGAAATGCGATACTTGGTGTGAATTGCAGAATCCCGTGAACCATCGAGTTTTTGAACGCAAGTTGCGCCCAAAGCCTTTCGGCTGAGGGCACGTCTGCCTGGGTGTCACGCAACATCGCTCCCAACCCATTAGGGTGCGGAATATGGCCTCCCGTGAGATCTAATCTCGCGGTTGGCCGAAAAGAATGGTCCTTGGCTGCGAATGCCGCGACAATCGGTGGTTGTAAGACCCTCTGACGTCGTCGCGCGCACGTTTGCCTTCGGACAGGTAGACCCCTCAGCGTCCTTTGTGG
>anomalus_Vargas1915_BOL
CCTGCGGAAGGATCATTGTCGAAACCTGCATAGCAGAACGACTCGTGAACAAGTAAGACAAACTTGGGGACCTCTGGGGCCTTCGGGCGTCATTGGTTCCCCAATGGCCAAGTTGTGCCATGTCAAGCCAGGCTTCGGCTTGCTCGGCATGCACTGCTTCGCCAATGAACCAACCCCGGCGCAAGACGCGCCAAGGAAAACCCAAAATGAAAAAGGAGGCACGTCCGACCGAACCCAGCTTTGGGATCTCGGAAAGAATGTCGCCCTCTTTTCTTAAAAAAAACGACTCTCGGCAACGGATATCTCGGCTCTCGCATCGATGAAGAACGCAGCGAAATGCGATACTTGGTGTGAATTGCAGAATCCCGTGAACCATCGAGTTTTTGAACGCAAGTTGCGCCCAAAGCCTTTCGGCTGAGGGCACGTCTGCCTGGGTGTCACGCAACATCGCTCCCAACCCATTAGGGTGCGGAATATGGCCTCCCGTGAGATCTAATCTCGCGGTTGGCCGAAAAGAATGGTCCTTGGCTGCGAATGCCGCGACAATCGGTGGTTGTAAGACCCTCTGACCCCGTCGCGCGCACGTTTGCCTTCGGACAAGTAGACCCCTCAGCGTCCTTTGTGG
>anomalus_Marinero1164_BR_ES
CCTGCGGAAGGATCATTGTCGAAACCTGCATAGCAGAACGACTCGTGAACAAGTAAGACAAACTTGGGGACCTCTGGGGCCTTCGGGCGTCATTGGTTCCCTAATGGCTAAGTTGTGCCATGTCAAGCCAGGCTTCGGCTTGCTCGGCATGCACTGCTTCGCCAATGAACCAACCCCGGCGCAAGACGCGCCAAGGAAAACTCAAAATGAAAAAGGAGGCACGTCCGACCGAACCCAGCTTTGGGATCTCGGAAAGAATGTCGCCCTCTTTTCTTAAAAAAAACGACTCTCGGCCACGGATATCTCGGCTCTCGCATCGATGAAGAACGCAGCGAAATGCGATACTTGGTGTGAATTGCAGAATCCCGTGAACCATCGAGTTTTTGAACGCAAGTTGCGCCCAAAGCCTTTCGGCTGAGGGCACGTCTGCCTGGGTGTCACGCAACATCGCTCCCAACCCATTAGGGTGCGGAATATGGCCTCCCGTGAGATCTAATCTCGCGGTTGGCCGAAAAGAATGGTCCTTGGCTGCGAATGCCGCGACAATCGGTGGTTGTAAGACCCTCTGACGTCGTCGCGCGCACGTTTGCCTTCGGACAAGTAGACCCCTCAGCGTCCTTTGTGG
>anomalus_Couto58_BR_BA
CCTGCGGAAGGATCATTGTCGAAACCTGCATAGCAGAACGACTCGTGAACAAGTAAGACAAACTTGGGGACCTCTGGGGCCTTCGGGCGTCATTGGTTCCCCAATGGCCAAGTTGTGCCATGTCAAGCCAGGCTTCGGCTTGCTCGGCATGCACTGCTTCGCCAATGAACCAACCCCGGCGCAAGACGCGCCAAGGAAAACCCAAAATGAAAAAGGAGGCACGTCCGACCGAACCCAGCTTTGGGATCTCGGAAAGAATGTCGCCCTCTTTTCTTAAAAAAAACGACT--CGGCCACGGATATCTCGGCTCTCGCATCGATGAAGAACGCAGCGAAATGCGATACTTGGTGTGAATTGCAGAATCCCGTGAACCATCGAGTTTTTGAACGCAAGTTGCGCCCAAAGCCTTTCGGCTGAGGGCACGTCTGCCTGGGTGTCACGCAACATCGCTCCCAACCCATTAGGGTGCGGAATATGGCCTCCCGTGAGATCTAATCTCGCGGTTGGCCGAAAAGAATGGTCCTTGGCTGCGAATGCCGCGACAATCGGTGGTTGTAAGACCCTCTGACGTCGTCGCGCGCACGTTTGCCTTCGGACAGGTAGACCCCTCAGCGTCCTTTGTGG
>anomalus_HUEFS111097_BR_CE
CCTGCGGAAGGATCATTGTCGAAACCTGCATAGCAGAACGACTCGTGAACAAGTAAGACAAACTTGGGGACCTCTGGGGCCTTCGGGCGTCATTGGT-CCCCAATGGCCAAGTTGTGCCATGTCAAGCCAGGCTTCGGCT-GCTCGGCATGCACTGCTTCGCCAATGAACCAACCCCGGCGCAAGACGCGCCAAGGAAAACTCAAAATGAAAAAGGAGGCACGTCCGACCGAACCCAGCTTTGGGATCTCGGAAAGAATGTCGCCCTCTTTTCTTAAAAAAAACGACTCTCGGCCACGGATATCTCGGCTCTCGCATCGATGAAGAACGCAGCGAAATGCGATACTTGGTGTGAATTGCAGAATCCCGTGAACCATCGAGTTTTTGAACGCAAGTTGCGCCCAAAGCCTTTCGGCTGAGGGCACGTCTGCCTGGGTGTCACGCAACATCGCTCCCAACCCATTAGGGTGCGGAATATGGCCTCCCGTGAGATCTAATCTCGCGGTTGGCCGAAAAGAATGGTCCTTGGCTGCGAATGCCGCGACAATCGGTGGTTGTAAGACCCTCTGACGTCGTCGCGCGCACGTTTGCCTTCGGACAGGTAGACCCCTCAGCGTCCTTTGTGG
>anomalus_Melo8775_BR_PI
CCTGCGGAAGGATCATTGTCGAAACCTGCATAGCAGAACGACTCGTGAACAAGTAAGACAAACTTGGGGACCTTTGGGGCCTTCGGGSGTCATTGGTTCCCTAATGGCTAAGTTGTGCCATGTCAAGCCAGGCTTCGGCTTGCTCGGCATGCATTGCTTCGCC-ATGAACCAA-CCCGGGGCAAGACGCGCCAAGGAAAACTCAAAATGAAAAAGGAGGCACGTCCGACCGAACCCAGCTTTGGGATCTCGGAAAGAATGTCGCCCTCTTTTCTTAAAAAAAACGACTCTCGGCCACGGATATCTCGGCTCTCGCATCGATGAAGAACGCAGCGAAATGCGATACTTGGTGTGAATTGCAGAATCCCGTGAACCATCGAGTTTTTGAACGCAAGTTGCGCCCAAAGCCTTTCGGCTGAGGGCACGTCTGCCTGGGTGTCACGCAACATCGCTCCCAACCCATTAGGGTGCGGAATATGGCCTCCCGTGAGATCTAATCTCGCGGTTGGCCGAAAAGAATGGTCCTTGGCTGCGAATGCCGCGACAATCGGTGGTTGTAAGACCCTCTGACGTCGTCGCGCGCACGTTTGCCTTCGGACAGGTAGACCCCTCAGCGTCCTTTGTGG
>anomalus_SouzaSilva283_BR_BA2
CCTGCGGAAGGATCATTGTCGAAACCTGCATAGCAGAACGACTCGTGAACAAGTAAGACAAACTTGGGGACCTTTGGGGCCTTCGGGCGTCATGGGTTCCCTAATGGCTAA--TGTGCCATGTCAAGCCAGGCTTCGGCTTGCTCGGCATGCACTGCTTCGCCAATGAACCAACCCCGGGGCAAGACGCGCCAAGGAAAACCCAAAA-GAAAAAGGAGGCACGTCCGACCGAACCCAGCTTTGGGATCTCGGAAAGAATGTCGCCCTCTTTTCTTAAAAAAAACGACTCTCGGCAAC---TATCTCGGCTCTCGCATCGATGAAGAACGCAGCGAAATGCGATACTTGGTGTGAATTGCAGAATCCCGTGAACCATCGAGTTTTTGAACGCAAGTTGCGCCCAAAGCCTTTCGGCTGAGGGCACGTCTGCCTGGGTGTCACGCAACATCGCTCCCAACCCATTAGGGTGCGGAATATGGCCTCCCGTGAGATCTAATCTCGCGGTTGGCCGAAAAGAATGGTCCTTGGCTGCGAATGCCGCGACAATCGGTGGTTGTAAGACCCTCTGACGTCGTCGCGCGCACGTTTGCCTTCGGACAGGTAGACCCCTCAGCGTCCTT-GTGG
>argenteus_vanEe297_CostaRica
CCTGCGGAAGGATCATTGTCGAAACCTGCATAGCAGAACAACTCGTGAACAAGTAAGTCAAACTTGGGGACCTTAGGGGCCTACGGGCTCCATTGGGATCCTAATGGCTAAGTTGTGTCATGTC------------------------ATGCACTGCTTGGCTAAAGAACCAACCCCGGCGCAAGATGCGCCAAGGAAAACTTAGAATGAAAAAGCAGGCACGTCCGACCGGACCCGGCTTCGGGATCCCGGAAAGAATGTCGCCCTCTTTTATT-AAAAAAACGACTCTCGGCAACGGATATCTCGGCTCTCGCATCGATGAAGAACGCAGCGAAATGCGATACTTGGTGTGAATTGCAGAATCCCGTGAACCATCGAGTTTTTGAACGCAAGTTGCGCCCAAAGCCTTTCGGCCGAGGGCACGTCTGCCTGGGTGTCACGCAACATCGCTCCCAACCTATTAGGGTGCGGAATATGGCCTCCCGTGAGATCCCATCTTGTGGCTGGCCGAAAAGAATGGTCCTTGGCTACGAATGCCGCGACAATCGGTGGTTGTAAGACCCTCGGACACCGTCGCGTGCACGTTTGCCTCCGGATAAGTTGATCCCTCAGCGTCCTTTGTGG
>argyrophyllus_vanEe_BR_PE
CCTGCGGAAGGATCATTGTCGAAACCTGCATAGCAGAACGACTCGCGAACAAGTAAGACAAACTTGGGGACCTGTGGGGCCTTCGGGCGCCGCTGGGAACCTAATGGCTAAGTTGTGCCATGTCAAGCCAAGCTTCGGCCTGCTCGGCATGCACTGCTTGGCCAATGAACCAACCCCGGCGCAAGACGCGCCAAGGAAAACTTAAAATGAAAAAGGAGGCACGTCCGACCGGACCCGGCTTCGGGATCTCGGAAAGAATGTTGCCCTCTTTTCTTAAAAAGAACGACTCTCGGCAACGGATATCTCGGCTCTCGCATCGATGAAGAACGCAGCGAAATGCGATACTTGGTGTGAATTGCAGAATCCCGTGAACCATCGAGTTTTTGAACGCAAGTTGCGCCCAAAGCCTTTCGGCCGAGGGCACGTCTGCCTGGGTGTCACGCAACATCGCTCCCAACCCATTAGGGTGCGGAATATGGCCTCCCGTGAGATCCCATCTCGTGGCTGGCCGAAAAGAATGGTCCTCGGCTGCGAATGCCGCGACAATCGGTGGATGTAAGACCCTCGGAAGCCGTCGCGCGCACGTTTGCCTTCGGATAAGTGACCCCTTCAGCGTCCCTTGTGG
>astroites_vanEe537_PuertoRico
CCTGCGGAAGGATCATTGTCGAAACCTGCATAGCAGAACGACTCGTGAACAAGTAAGACAAACTCGGGGACCTGCGGGGCCTTCGGGCGCCGCTGGGAACCTAATGGCTAAGTTGTGCCATGTCAAGCCAAGCTTCGGCCTGCTCGGCATGCACTGCTTGGCCAATGAACCAACCCCGGCGCAAGACGCGCCAAGGAAAACTTAAAATGAAAAAGGAGGCACGTCCGACCGGACCCGGCTTCGGGATCCCGGAAAGAATGTCGCCCTCTTTTCTTAAAAAAAACGACTCTCGGCAACGGATATCTCGGCTCTCGCATCGATGAAGAACGCAGCGAAATGCGATACTTGGTGTGAATTGCAGAATCCCGTGAACCATCGAGTTTTTGAACGCAAGTTGCGCCCAAAGCCTTTCGGCCGAGGGCACGTCTGCCTGGGTGTCACGCAACATTGCTCCCAACCCATTAGGGTGCGGAATATGGCCTCCCGTGAGATCCCATCTCGCGGCTGGCCGAAAAGAATGGTCCTCGGCTGCGAATGCCGCGACAATCGGTGGTTGTAAGACCCTCGGACGCCGTCGCGCGCACGTTTGCCTTCGGATAAGCAGACCCCTCAGCGTCCCTTGTGG
>blanchetianus_Rossine133_BR_RN
CCTGCGGAAGGATCATTGTCGAAACCTGCATAGCAGAACGACTCGTGAACAAGTAAGACAAACTTGGGGACCTCTGGGGCCTTCGGGCACCACTGGGAACCTAATGGCTAAGTTGTGCCATGTCAAGCCAAGCTTCG---------GCATGCACTGCTTGGCCAATGAACCAACCCCGGCGCAAGACGCGCCAAGGAAAACTTAAAATGAAAAAGGAGGCACGTCCGACCGGACCCGGCTTCGGGATCCCGGAAAGAATGTCCCCCTCTTTTCTTAAAAAAAACCACTCTCGGCC-CGGAT---TCGGCTCT-GAATCGATGAAGAACGCAGCGAAATGCGATACTTGGTGTGAATTGCAGAATCCCGTGAACCATCGAGTTTTTGAACGCAAGTTGCGCCCAAAGCCTTTCGGCTGAGGGCACGTCTGCCTGGGTGTCACGCAACATCGCTCCCAACCCATTAGGGTGCGGAATATGGCCTCCCGTGAGATCCCGTCTCGCGGTTGGCCGAAAAGAATGGTCCTCGGCTGCGAATGCCGCGACAATCGGTGGTTGTAAGACCCTCGGACCCCGTCGCGCGCACGTTTGCCTTCGGATACGTAGACCCCTCAGCGTCCTTTACGG
>blanchetianus_Queiroz8057_BR_BA
CCTGCGGAAGGATCATTGTCGAAACCTGCATAGCAGAACGACTCGTGAACAAGTAAGACAAACTTGGGGACCTCTGGGGCCTTCGGGCACCACTGGGAACCTAATGGCTAAGTTGTGCCATGTCAAGCCAAGCTTCG---------GCATGCACTGCTTGGCCAATGAACCAACCCCGGCGCAAGACGCGCCAAGGAAAACTTAAAATGAAAAAGG-GGCACGTCCGACCGGACCCGGCTTCGGGATCCCGGAAAGAATGTCCCCCTCTTTTCTTAAAAAAAACCACTCTCGGCCACGGATATCTCGGCTCTCGCATCGATGAAGAACGCAGCGAAATGCGATACTTGGTGTGAATTGCAGAATCCCGTGAACCATCGAGTTTTTGAACGCAAGTTGCGCCCAAAGCCTTTCGGCTGAGGGCACGTCTGCCTGGGTGTCACGCAACATCGCTCCCAACCCATTAGGGTGCGGAATATGGCCTCCCGTGAGATCCCGTCTCGCGGTTGGCCGAAAAGAATGGTCCTCGGCTGCGAATGCCGCGACAATCGGTGGTTGTAAGACCCTCGGACCCCGTCGCGCGCACGTTTGCCTTCGGATACGTAGACCCCTCAGCGTCCTTTACGG
>blanchetianus_Rodarte124_BR_BA2
CCTGCGGAAGGATCATTGTCGAAACCTGCATAGCAGAACGACTCGTGAACAAGTAAGACAAACTTGGGGACCTCTGGGGCCTTCGGGCACCACTGGGAACCTAATGGCTAAGTTGTGCCATGTCAAGCCAAGCTTCG---------GCATGCACTGCTTGGCCAATGAACCAACCCCGGCGCAAGACGCGCCAAGGAAAACTTAAAATGAAAAAGGAGGCACGTCCGACCGGACCCGGCTTCGGGATCCCGGAAAGAATGTCTCCCTCTTTTCTTAAAAAAAACCACTCTCGGCCACGGATATCTCGGCTCTCGCATCGATGAAGAACGCAGCGAAATGCGATACTTGGTGTGAATTGCAGAATCCCGTGAACCATCGAGTTTTTGAACGCAAGTTGCGCCCAAAGCCTTTCGGCTGAGGGCACGTCTGCCTGGGTGTCACGCAACATCGCTCCCAACCCATTAGGGTGCGGAATATGGCCTCCCGTGAGATCCCGTCTCGCGGTTGGCCGAAAAGAATGGTCCTCGGCTGCGAATGCCGCGACAATCGGTGGTTGTAAGACCCTCGGACCCCGTCGCGCGCACGTTTGCCTTCGGATACGTAGACCCCTCAGCGTCCTTTACGG
>blanchetianus_Rossine234_BR_PE
CCTGCGGAAGGATCATTGTCGAAACCTGCATAGCAGAACGACTCGTGAACAAGTAAGACAAACTTGGGGACCTCTGGGGCCTTCGGGCACCACTGGGAACCTAATGGCTAAGTTGTGCCATGTCAAGCCAAGCTTCG---------GCATGCACTGCTTGGCCAATGAACCAACCCCGGCGCAAGACGCGCCAAGGAAAACTTAAAATGAAAAAGGAGGCACGTCCGACCGGACCCGGCTTCGGGATCCCGGAAAGAATGTCGCCCTCTTTTCTTAAAAAAAACCACTCTCGGCCACGGATATCTCGGCTCTCGCATCGATGAAGAACGCAGCGAAATGCGATACTTGGTGTGAATTGCAGAATCCCGTGAACCATCGAGTTTTTGAACGCAAGTTGCGCCCAAAGCCTTTCGGCTGAGGGCACGTCTGCCTGGGTGTCACGCAACATCGCTCCCAACCCATTAGGGTGCGGAATATGGCCTCCCGTGAGATCCCGTCTCGCGGTTGGCCGAAAAGAATGGTCCTCGGCTGCGAATGCCGCGACAATCGGTGGTTGTAAGACCCTCGGACCCCGTCG-GCGCACGTTTGCCTTCGGATACGTGGACCCCTCAGCGTCCTTTACGG
>elliottii_Wurdack455_USA_FLO
CCTGCGGAAGGATCATTGTCGAAACCTGCATAGCAGAACGACTCGTGAACAAGTAAGACAAACTAGGGGACCTATGGGGCTTTCGGGCGCCATTGGGAACCCAATGGCTAAGTCATGCCATGTCAAG-CAAGCTTCGGCCTGTTTGGTATGCATTTCTCGGCCAATGAACCAACCCCGGCGCAAGACGCGCCAAGGAAAACTTAAAATGAAAAAGGAGGCACGTTTGACCGGACCCGGCTTCGGGATCCCGGAAAGAATGTTGCCCTCTTTTCTTTAAAAAAACGACTCTCGGCAACGGATATCTCGGCTCTCGCATCGATGAAGAACGCAGCGAAATGCGATACTTGGTGTGAATTGCAGAATCCCGTGAACCATCGAGTTTTTGAACGCAAGTTGCGCCCAAAGCCTTTTGGCCGAGGGCACGTCTGCCTGGGTGTCACGCAACATCGCTCCCAACCCATTAGGGTGCGGAATATGGCCTCCCGTGAGATTCCATCTCGCGGCTGGCCGAAAAGAATGGTCCTCGGCAACGAATGCCGCGACAATCGGTGGTTGTAAGACCCTCGGACGCCGTCGTGCGCACGTTTGCCTTTGGATAAGTAGACCCCTTAGCGTCCTTTGTGT
>floribundus_Rossine422_BR_PE
CCTGCGGAAGGATCATTGTCGAAACCTGCATAGCAGAACGACTCGTGAACAAGTAAGACAAACTTGGGGACCTCTGGGGCCTTCGGGCGCCACCGGTTCCCTAATGGCTAAGTTGTGCCATGTCTAGCCAAGCTTCGGCCTGCTCGGCATGCACTGCTTGGCCAATGAACCAACCCCGGCGCAAGACGCGCCAAGGAAAACTTAAAATGAAAAAGGMGGCACGTTCGACCGAACCCAGCGTTGGGATCTTGGAAAGAATGTCGCCCTATTTTCTTAAAAAAAACGACTCTCGGCAACGGATATCTCGGCTCTCGCATCGATGAAGAACGCAGCGAAATGCGATACTTGGTGTGAATTGCAGAATCCCGTGAACCATCGAGTTTTTGAACGCAAGTTGCGCCCAAAGCCTTTCGGCTGAGGGCACGTCTGCCTGGGTGTCACGCAACATCGCCCCCAACCCATTAGGGTGCGGAATATGGCCTCCCGTGAGATCCAATCTCGCGGTTGGCCGAAAAGAATGGTCCTCGGCTGCGAATGCCGCGACAATCGGTGGTTGTAAGACCCTCGGACGCCGTCGCGCGCACGTTTGCCTTCGGACAGGT-GACCCCTCAGCGTCCTTTGTGG
>fuscescens_vanEe502_BR_PE
CCTGCGGAAGGATCATTGTCGAAACCTGCATAGCAGAACGACTCGTGAACAAGTAAGTCAAACTTGGGGACCTCAGGGGCCTACGGGCGCCTTTGGGGACCTAATGGCTAAGTTGTGTCATGTC------------------------ATGCACTGCTTGGCTAATCAACCAACCCCGGCGCAAGACGCGCCAAGGAAAACTTAAAATGAAAAAGTAGGCACGTCCGACCGGACCCGGATTCGGGATCACGGAAAGAATGTCGCCCTCTTTTCTTAAAAAAAACGACTCTCGGCAACGGATATCTCGGCTCTCGCATCGATGAAGAACGCAGCGAAATGCGATACTTGGTGTGAATTGCAGAATCCCGTGAACCATCGAGTTTTTGAACGCAAGTTGCGCCCAAAGCCTTTCGGCCGAGGGCACGTCTGCCTGGGTGTCACGCAACATCGCTCCCAACCCATTGGGGTGCGGAATATGGCCTCCCGTGAGATCTCATCTTGTGGCTGGCCGAAAAGAATGGTCCTCGGCTGCGAATGCCGCGACAATCGGTGGTTGTAAGGCCCTCGGATGCCGTCGCGTGCACGTTTGCCTTAGGATAACTTGACCCCTCAGCGTCCTTTGTGG
>heptalon_Breckon2013_MEX_VER
CCTGCGGAAGGATCATTGTCGAAACCTGCATAGCAGAACGACTCGTGAACAAGTAAGACAAACTCGGGGACCTCTGGGGCTTTCGGGCACCATTGGGAACCTAATGGCCAAGTCATGTCATGCCAAGCCAAGCTTCGGCTTGTTTGGCATGCATTTCTCGGCCAATGAACCAACCCCGGCGCAAGACGCGCCAAGGAAAACTTAAAATGAAAAAAGAGGCACGTCCGACCGGACCCGGCTTCGGGATCCCGGAAAGAATGTTGCCCTCTTTTCTTAAAAATAACGACTCTCGGCAACGGATATCTCGGCTCTCGCATCGATGAAGAACGCAGCGAAATGCGATACTTGGTGTGAATTGCAGAATCCCGTGAACCATCGAGTTTTTGAACGCAAGTTGCGCCCAAAGCCTTTTGGCCGAGGGCACGTCTGCCTGGGTGTCACGCAACATCGCTCCTAACCTATTAGGGTGCGGAATATGGCCTCCCGTGAGATTCCATCTCGCGGTTGGCCGAAAAGAATGGTCCTCGGCTGCGAATGCCGCGACAATCGGTGGTTGTAAGACCCTCGGACGCTGTCGTGCGCACGTTTGCCTTCGGATAAGTTGACCCCTTAGCGTCCATATGG-
>jacobinensis_CarneiroTorres789_BR_BA
---------------------------------------------TGAACAAGTAAGACAAACTCGGGGACCTGTGGGGCCTTCGGGCGCCGCTGGGAACCTAATGGCTAAGTTGCGCCATGTCAAGCCAAGCTTCGGCCTGCTCGGCATGCACTGCTTGGCCAATGAACCAACCCCGGCGCAAGACGCGCCAAGGAAAACTTAAAATGAAAAAGGAGGCACGTCCGACCGGACCCGGCTTCGGGATCTCGGAAAGAATGTTGCCCTCTTTTCTTAAAAAGAACGACTCTCGGCAACGGATATCTCGGCTCTCGCATCGATGAAGAACGCAGCGAAATGCGATACTTGGTGTGAATTGCAGAATCCCGTGAACCATCGAGTTTTTGAACGCAAGTTGCGCCCAAAGCCTTTCGGCCGAGGGCACGTCTGCCTGGGTGTCACGCAACATCGCTCCCAACCCATTAGGGTGCGGAATATGGCCTCCCGTGAGATCCCATCTCGCGGCTGGCCGAAAAGAATGGTCCTCGGCTGCGAATGCCGCGACAATCGGTGGTTGTAAGACCCTCGGACTCCGTCGCGCGCACGTTTGCCTTTGGATAAGTAGACCCTTCAGCGTCCCTTGTGG
>jacobinensis_Rossine248_BR_PE
CCTGGGGAAGGATCATTGTCGAAACCTGCATAGCAGAACGACTCGTGAACAAGTAAGACAAACTCGGGGACCTGTGGGGCCTTCGGGCGCCGCTGGGAACCTAATGGCTAAGTTGCGCCATGTCAAGCCAAGCTTCGGCCTGCTSGGCATGCACTGCTTGGCCAATGAACCAACCCCGGCGCAAGACGCGCCAAGGAAAACTTAAAATGAAAAAGGAGGCACGTCCGACCGGACCCGGCTTCGGGATCTCGGAAAGAATGTTGCCCTCTTTTCTTAAAAAGAACGACTCTCGGCAACGGATATCTCGGCTCTCGCATCGATGAAGAACGCAGCGAAATGCGATACTTGGTGTGAATTGCAGAATCCCGTGAACCATCGAGTTTTTGAACGCAAGTTGCGCCCAAAGCCTTTCGGCCGAGGGCACGTCTGCCTGGGTGTCACGCAACATCGCTCCCAACCCATTAGGGTGCGGAATATGGCCTCCCGTGAGATCCCATCTCGCGGCTGGCCGAAAAGAATGGTCCTCGGCTGCGAATGCCGCGACAATCGGTGGTTGTAAGACCCTCGGACTCCGTCGCGCGCACGTTTGCCTTTGGATAAGTAGACCCTTCAGCGTCCCTTGTGG
>jacobinensis_Rossine600_BR_CE
CCTGCGGAAGGATCATTGTCGAAACCTGCATAGCAGAACGACTCGTGAACAAGTAAGACAAACTCGGGGACCTGTGGGGCCTTCGGGCGCCGCTGGGAACCTAATGGCTAAGTTGCGCCATGTCAAGCCAAGCTTCGGCCTGCTCGGCATGCACTGCTTGGCCAATGAACCAACCCCGGCGCAAGACGCGCCAAGGAAAACTTAAAATGAAAAAGGAGGCACGTCCGACCGGACCCGGCTTCGGGATCTCGGAAAGAATGTTGCCCTCTTTTCTTAAAAAGAACGACTCTCGGCAACGGATATCTCGGCTCTCGCATCGATGAAGAACGCAGCGAAATGCGATACTTGGTGTGAATTGCAGAATCCCGTGAACCATCGAGTTTTTGAACGCAAGTTGCGCCCAAAGCCTTTCGGCCGAGGGCACGTCTGCCTGGGTGTCACGCAACATCGCTCCCAACCCATTAGGGTGCGGAATATGGCCTCCCGTGAGATCCCATCTCGCGGCTGGCCGAAAAGAATGGTCCTCGGCTGCGAATGCCGCGACAATCGGTGGTTGTAAGACCCTCGGACTCTGTCGCGCGCACGTTTGCCTTTGGATAAGTAGACCCTTCAGCGTCCCTTGTGG
>leucophyllus_Breckon2002_MEX_TAM
CCTGCGGAAGGATCATTGTCGAAACCTGCATAGCAGAACGACTCGTGAACAAGTAAGACAAACTCGGGGACCTCTGGGGCTTTCGGGCGCCATTGGGAACCTAATGGCCAAGTCATGTCATGCCAAGCCAAGCTTCGGCCTGTTTGGCATGCATCTCTCGGCCAATGAACCAACCCCGGCGCAAGACGCGCCAAGGAAAACTTAAAATGAAAAAGGAGGCACGTCCGACCGGACCCGGCTTCGGGATCCCGGAAAGAATGTTGCCCTCTTTTCTTAAAAATAACGACTCTCGGCAACGGATATCTCGGCTCTCGCATCGATGAAGAACGCAGCGAAATGCGATACTTGGTGTGAATTGCAGAATCCCGTGAACCATCGAGTTTTTGAACGCAAGTTGCGCCCAAAGCCTTTTGGCCGAGGGCACGTCTGCCTGGGTGTCACGCAACATCGCTCCTAACCTATTAGGGTGCGGAATATGGCCTCCCGTGAGATTCCATCTCGCGGCTGGCCGAAAAGAATGGTCCTCGGCTACGAATGCCGCGACAATCGGTGGTTGTAAGACCCTCGGATGCTGTCGTGCGCACGTTTGCCTTCGGATAAGTAGACCCCTTAGCGTCCTTTGTGG
>sacaquinha_Caruzo97_BR_PA
CCTGCGGAAGGATCATTGTCGAAACCTGCATAGCAGAACGACTCGTGAACAAGTAAAACAAACTTGGGGACCTGTGGAGCCTTCGGGCGCCGCTGGGAACCTAATGGCTAAGTTGTGCCATGTCAAGCCAAGCTTCGGCCTGCTCGGCATGCACCACTTGGCCAGTGAACCAACCCCGGCGCAAGACGCGCCAAGGAAAACATGAAATGAAAAAGGAGGCACGTCCGACCGGACCCGGCTTCGGGATCTCGGAAAGAATGTTGCCCTCTTTTCTTAAAAAGAACGACTCTCGGCAACGGATATCTCGGCTCTCGCATCGATGAAGAACGCAGCGAAATGCGATACTTGGTGTGAATTGCAGAATCCCGTGAACCATCGAGTTTTTGAACGCAAGTTGCGCCCAAAGCCTTTCGGCCGAGGGCACGTCTGCCTGGGTGTCACGCAACATCGCTCCCAACCCAGTAGGGTGCGGAATATGGCCTCCCGTGAGATTCCATCTCGCGGCTGGCCGAAAAGAATGGTCCTCGGCTGCGAATGCCGCGACAATCGGTGGTTGTAAGACCCTCGGACGCCGTCGCGCGCACGTTTGCCTTCGGATAAGTAGACCCCTCAGCGTCCCTTGTGG
>tricolor_Caruzo87_BR_SP
CCTGCGGAAGGATCATTGTCGAAACCTGCATAGCAGAACGACTCGTGAACAAGTAAGACAAACTTGGGGACCTYTGGGGCCTTCGGGCGCCACTGGTTCCCTAATGGCTAAGTTGTGCCATGTYAAGCCAAGCTTCGGCCTGCTCGGCATGCAYTGCTTAGCCAATGAACCAACCCCGGCGCAAGACGCGCCAAGGAAAACWTAAATTGAAAAAGGAGGCACGTCCGACCGAACTCAGCTTTGGGATCTCGGAAAGAATGTCGCCCTCTTTTCTTAAAAAAAACGACTCTCGGCAACGGATATCTCGGCTCTCGCATCGATGAAGAACGCAGCGAAATGCGATACTTGGTGTGAATTGCAGAATCCCGTGAACCATCGAGTTTTTGAACGCAAGTTGCGCCCAAAGCCTTTCGGCTGAGGGCACGTCTGCCTGGGTGTCACGCAACATCGCTCCCAACCCATTAGGGTGCRGAATATGGCCTCCCGTGAGATCCAATCTCGCGGTTGGCCGAAAAGAATGGTCCTTGGCTGCGAATGCCGCGACAATCGGTGGTTGTAAGACCCTCGGAYGCYGTCGCGCGCACGTTTGCCWTCGGACAGGTAGACCCCTTAGCGTCCTTTGTGG
>watsonii_vanEe527_MEX_VER
CCTGCGGAAGGATCATTGTCGAAACCTGCATAGCAGAACGACTCGTGAACAAGTAAGATAAACTTGGGGACCTGTGGGGCCTTCGGGCGCCGCTGGG-ACCTAATGGCTAAGTTGTGCTATGTCAAGCCATGCTTCGGCCTGCTCGGCATGCACTGCTTGGCCAATGAACCAACCCCGGCGCAAGACGCGCCAAGGAAAACTTAAAATGAAAAAGGAGGCACGTCGGACCGGACCCGGCTTTGGGATCTCGGAAAGAATGTTGCCCTCTTTTCTTAAAAA-AACGACTCTCGGCAACGGATATCTCGGCTCTCGCATCGATGAAGAACGCAGCGAAATGCGATACTTGGTGTGAATTGCAGAATCCCGTGAACCATCGAGTTTTTGAACGCAAGTTGCGCCCAAAGCCTTTCGGCTGAGGGCACGTCTGCCTGGGTGTCACGCAACATCGCTCCCAACCCATTAGGGTGCGGAATATGGCCTCCCGTGAGACCCCATCTCGCGGTTGGCCGAAAAGAATGGTCCTCGGCTGCGAATGCCGCGACAATCGGTGGTTGTAAGACCCTCGGATGCTGTCGTGCGCACGTTTGCCTTCGGATAAGCAGACCCCTCAGCGTCCTTTGTGG
>yucatanensis_vanEe121_MEX_YUC
CCTGCGGAAGGATCATTGTCGAAACCTGCATAGCAGAACGACTCGTGAACAAGTAAGATAAACTTGGGGACCTGTGGGGCCTTCGGGCGCCGCTGGGAACCTAATGGCTAAGTTGTGCCATGTCAAGCCATGCTTCGGCCTGCTT-GCATGCACCGCTTGGCCAATGAACCAACCCCGGCGCAAGACGCGCCAAGGAAAACTTAAAATGAAAAAGGAGGCACGTCGGACCGGACCCGGCTTCGGGATCTCGGAAAGAATGTTGCCCTCTTTTCTTAAAAA-AACGACTCTCGGCAACGGATATCTCGGCTCTCGCATCGATGAAGAACGCAGCGAAATGCGATACTTGGTGTGAATTGCAGAATCCCGTGAACCATCGAGTTTTTGAACGCAAGTTGCGCCCAAAGCCTTTCGGCTGAGGGCACGTCTGCCTGGGTGTCACGCAACATTGCTCCCAACCCATTAGGGTGCGGAATATGGCCTCCCGTGAGATCCCATCTCGCGGCTGGCCGAAAAGAATGGTCCTCGGCTGCGAATGCCGCGACAATCGGTGGTTGTAAGACCCTCGGATGCTGTCGCGTGCACGTTTGCCTTCGGATAAGCAGACCCCTCAGCGTCCTTTGTGG
>luetzelburgii_Conceicao1457_BR_BA
CCTGCGGAAGGATCATTGTCGAAACCTGCATAGCAGAACGACTCGTGAACAAGTAAGACAAACTTGGGGACCAATGGGGTCTTCGGGCGCCATTGGCAACCTAATGGTTGGGTCGTGCCATGTCAAGAAGAGCTTCGGCCTGTTTGACAGACACTGCTCGGCCAATGAACCAACCCCGGCGCAAGACGCGCCAAGGAATACATAAAATGAAAGAGAAGGCACATCCGATCGGACCCGGCTACGGGATCCCGGGAAGAATGCTGTCCTCTTTTCTTAGAAAAAACGACTCTCGGCAACGGATATCTCGGCTCTCGCATCGATGAAGAACGCAGCGAAATGCGATACTTGGTGTGAATTGCAGAATCCCGTGAACCATCGAGTTTTTGAACGCAAGTTGCGCCCGAAGCCTTTCGGCCGAGGGCACGTCTGCCTGGGTGTCACGCAACATCGCTCCCAACCCATTAGGGTGCGGAATATGGCCTCCCGTGCGATCCTTTTGCGCGGTTGGCCGAAAAGAATGGTCCTCGGCTGCGAATGCCGCGACAATCGGTGGTTGTAAGACCCTCGGACACAGTCGCGCGCGCGCATGCCTTTGGATAAGTAGACCCCTCTGCGTCCTTTGTGG
>matourensis_vanEe492_BR_AM
CCTGCGGAAGGATCATTGTCGAAACCTGCATAGCAGAACGACTCGTGAACAAGTAAGACAAACTTGGGGACCTCTGGGGCCTTTGGGCGCCTTTGGGAACCTAGTGGCTAAGTCGTGCCATGTCAAGCTAGGCTTTGGCTTGTTTGACATGCGCTGCTCAGCCTATGAACCAACCCCGGCACAAGATGTGCCAAGGAAAACATGAAACGAAATAGAGGGCACGTCCGCTCGGTCCCAGCTCTGGGATCCCGGGAAGAATGCTGTACTCTTTTCTTAAGAAAAACGACTCTCGGCAACGGATATCTCGGCTCTCGCATCGATGAAGAACGCAGCGAAATGCGATACTTGGTGTGAATTGCAGAATCCCGTGAACCATCGAGTTTTTGAACGCAAGTTGCGCCCAAAGCCTTTCGGCTGAGGGCACGTCTGCCTGGGTGTCACGCAACGTCGCTCCCAACCCATTAGGGTGCGGAATTTGGCCTCCCGTGCGATTTCCTCTCGCGGTTGGCCGAAAAAAATGGTCCTCGGCAGTGAATGCCTCGACAATCGGTGGTTGTAAGACCCTCGGACACAGTCGTGTGCATGTATGCCTTAGGATTAGTAGACCCCTTTGCGTCCTTTGTGG
>glandulosus_vanEe550_PuertoRico
CCTGCGGAAGGATCATTGTCGAAACCTGCATAGCAGAACGACTCGTGAACAAGTAAGACAATCTTGGGGACCCTTGGGGCCTTCGGGCGCCATGGGTGACCCAATGGCTAGGTTGCGCCATGTCAAGCTAGGTTTCGGCCTGTTTGGCGTGCACCTCTTAGCCTTTTAACCAACCCCGGCGCAAGACGCGCCAAGGAAAACATGAAATGAAAGAGAAGGCACGTCCGACCGGCCCCGGCTTCGGGGTCCCGGAAAGAATGTTGTCCTCTTTTCTTAAGAAAAACGACTCTCGGCAACGGATATCTCGGCTCTCGCATCGATGAAGAACGCAGCGAAATGCGATACTTGGTGTGAATTGCAGAATCCCGTGAACCATCGAGTTTTTGAACGCAAGTTGCGCCCAAAGCCTTTCGGCCGAGGGCACGTCTGCCTGGGTGTCACGCAACATCGCTCCCAACCCACCAGGGTGCGGAGTATGGCCTCCCGTGCGTCCCTCTCTCACGGTTGGCCGAAAAGAATGGTCCTCGGCAACGCATGCCACGACAATCGGTGGTTGTTAGACCCTCGGACACTGTCGCGCGCACGTATGCCTCTGGATAAGTAGACCCCTCTGCGTCCTTCGCGG
>argentinus_vanEe644_ARG_COR
CCTGCGGAAGGATCATTGTCGAAACCTGCATAGCAGAACGACTCGTGAACAAGTAAGACAAACTTAGGGACCTCTGGGACCTTTGGGTGCCATAGGGAATCTAATGGCTGCGTCGTGCCACGTCGAGCT-AGTTTCGGCTTGCTTGACGTGCACTACTCAGCCTATGAACCAACCCCGGCGCAGGATGTGCCAAGGAAAACATGAAACGAAAAAGTTGACACTTCCAACCAGTCCCGGTATCGGGATGCTGGAAGGAAAGATGT-CACTTTTCTTAAGAAAAACGACTCTCGGCAACGGATATCTCGGCTCTCGCATCGATGAAGAACGCAGCGAAATGCGATACTTGGTGTGAATTGCAGAATCCCGTGAACCATCGAGTTTTTGAACGCAAGTTGCGCCCAAAGCCTTCTGGCCGAGGGCACGTCTGCCTGGGTGTCACGCAACATCGCTCCCAACCGATTAGGGTGCGGAATATGGCCTCCCGTGCGATCCCCTCTCGCGGTTGGCCTAAATGAATGGTCCATGGCTGCGAATGCCGCGACAATCTGTGGTTGTAAGACCCTCGGACACAGTCGCGCGCGCAT--GCCTTTGGATAATTAGACCCCTCTGCGTCCTATTTGG
>pedicellatus_Plowman3766_COL_CUN
CCTGCGGAAGGATCATTGTCGAAACCTGCATAGCAGAACGACCCGCGAACAAGTAAGACAAACCCGGGGACCTCCGGGGCCTTCGGGCGCCGTTGGGAACCCGATGGCTGAGTCGTGCCGCTTCGGGAT-GGTCTCGGCCTGCTCGAGGTGCGCTGCTCAGCCTACTAACCAACCCCGGCGCAGGACGCGCCAAGGAAAACACGAAACGAAAGAGAAGGCACGTCCGACCGGTCCCGGCTTCGGGATCCCGGAAGGATAGCTGTCCTCTTTTCTTAAAAAAAACGACTCTCGGCAACGGATATCTCGGCTCTCGCATCGATGAAGAACGCAGCGAAATGCGATACTTGGTGTGAATTGCAGAATCCCGTGAACCATCGAGTTTTTGAACGCAAGTTGCGCCCAAAGCCTTTCGGCCGAGGGCACGTCTGCCTGGGTGTCACGCAACATCGCTCCCAACCCATTAGGGTGCGGAATATGGCCTCCCGTGCGATCCTCTCTCGCGGTTGGCCTAAATGAATGGTCCTTGGCTGCGAATGCCGCGACAATCGGTGGTTGTAAGACCCTCGCACACGGTCGCGCGCGTACG---CCTCGGACGAGCAGACCCCTCTGCGTCCTACGCGG
>sampatik_Riina1447_PERU_PAS
CCTGCGGAAGGATCATTGTCGAAACCTGCATAGCAGAACGACTCGTGAACAAGTAAGACAAACTCGGGGACCATTGCGGCCTTCGGGCATCATTGCGAACCTAATGGCTAAGCAGTG-TATGTCAAGCTAGGCCTCGGTCTG-TTGACATGCGCTGTTCAGTCTATGAACCAACCCCGGCGCAGGACGCGCCAAGGAAAACTTGAATTGAAAATGAAGGCGCATCCGACCGGTCCCGGCATCGGGATCTCCGGAAGATCGTTGTCCTCTTTTCTTAAAA--AACGACTCTCGGCAACGGATATCTCGGCTCTCGCATCGATGAAGAACGCAGCGAAATGCGATACTTGGTGTGAATTGCAGAATCCCGCGAACCATCGAGTCTTTGAACGCAAGTTGCGCCCAAAGCCTTTTGGCCGAGGGCACGTCTGCCTGGGTGTCACGCAACATTGCCCCCAACCAATTAGGGTGCGGAATATGGCCTCCCGTGCGATTCTCTCTCGCGGTTGGTCGAAAAGAATGGTCCTTGGCTGCGAATGCCGCGACAATCGGTGTTGGAAAGACCCTCGGGTTCTGTCGTTCGCACGCACGCCATCGGATAACGAGACCCCTCTGCTTCCCTTGTGG
>pachypodus_Montenegro_1111_PAN_AltCamp
CCTGCGGAAGGATCATTGTCGAAACCTGCACAGCAGAACGACTCGTGAACAAGTAAGACAAACTGGGGGATGACCTCGGCCTTCGGGCATCATTGGGAACCCAATGGCTAAGCAGTG-CATGTTGGGCTAGGCCTCGGTCTGTTTGACATGCACTGCTCAGTCTACGAACCAACCCCGGCGCAGGACGCGCCAAGGAAAACATGAATTGAAAAAGAAGGCGCATCTGACCGGCCCCGGCATCGGGGTCCCGGAAAGATCGCTGTCTTCTTTTCTTAAAAGGAATGACTCTCGGCAACGGATATCTCGGCTCTCGCATCGATGAAGAACGCAGCGAAATGCGATACTTGGTGTGAATTGCAGAATCCCGCGAACCATCGAGTCTTTGAACGCAAGTTGCGCCCAAGGCCTTTCGGCCGAGGGCACGTCTGCCTGGGTGTCACGCAACATTGCCCCCAACCCATTAGGGTGCAGAATATGGCCTCCCGTGCGATCCTTTCCCGCGGTTGGCCGAAAAGAATGGTCCACGGCTGCAAATGCCGTGACAATCGGTGTTGGAAAGACCCTCGGATGCTGTCACGTGCACGCACGCCTTAAGGTGACGATACCCCTCTGCGTCCCTTGTGG
>campanulatus_Caruzo93_BR_RJ
CCTGCGGAAGGATCATTGTCGAAACCTGCATAGCAGAACGACTCGTGAACAAGTAAGACAAACTTGGGGACCTCTGGGGCCTTCGAGCGCCATTGCGAACCTAATGGCTAAGTTTTGCCATGTCAGGAAAGGCTTCGGCCTGTTTGACATGCACTGCTCAGCTTATCAACCAACCCCGGCGCAAGACGCGCCAAGGAAAACATGAAATGAAAAAGAAGGCACATCTGACCGGTCCCGGCCTCGGGATCCCGGAAAGAATGTTGTCCTCTTTTCTTTAAAAAAACGACTCTCGGCAACGGATATCTCGGCTCTCGCATCGATGAAGAACGCAGCGAAATGCGATACTTGGTGTGAATTGCAGAATCCCGTGAACCATCGAGTTTTTGAACGCAAGTTGCGCCCAAAGCCTTTCGGCCGAGGGCACGTCTGCCTGGGTGTCACGCAACATCGCTCCCAACCCATTAGGGTGCGGAATATGGCCTCCCGTACGATCCCTTCTCACGGTTGGCCGAAAAGAATCGTCCTCGGTTGCGAATGCCGCGACAATCGGTGGTTGTAAGACCCTCGTACACAGTTGCGTGCACGTATGCCTTCGGACAAGTAGACCCCTCTGCGTCCTTTGTGG
