# Supplementary material for: Untangling the taxonomic knot of Croton anomalus (Euphorbiaceae), a Neotropical dry forest shrub
Source: PeerJ. 2025 Apr 1;13:e19176. doi: 10.7717/peerj.19176 (PMC11970418; doi:10.7717/peerj.19176)
Supplement: Supplemental Information 2 [file peerj-13-19176-s002.fasta]

>Brasiliocroton_muricatus
AATTAAAAATGGGCAATCCTGAGCCAAATCCTGTTTTCCAAAAACAAACAAAGGTTC-AAAAGACAG------AATAATA
AAAAAAGGATAGGTGCAGAGACTCAATGGAAGCTGTTCTAACAAATGGAGTTGACTGCGTTGCATTAGTAAAGTAAAGAA
ATCCTTCCGTTAAAACTCCCGAAAGGATAAAGTAAAGGATAACCCTATATTCATACGTATTCGTATTGAAATACGATCTC
AAAT------------------------------TAATAGGGCCCGAATCCATATTTTTTTATCTTTATATGAAAATGAA
AAAAAAAATTG-TTTTGAATTGATTCCAAGTTGAAGAACGGATTGAATTTTAATTGATCAAATCATTCACTCCATAGTCT
GATAGATAACTGATTAATCGGACAAGAATAAAGATAGAGTCCCGTTCTACATGTCAATATCGACAACAAGGAAATTTATA
GTAAGAGGAAAATCCGTCGACTTTAAAAATCGTGAGGGTTCAAGTCCCTCTATCCCCAAAAAAGG--CAAAAAGGGCCCG
CTCGACTCCCTAATCTTTTTATCCTATTCTATTCTCTTTTTTTGTTAATGGTTCCAATTTCGTTATCTTTCTCATTCATT
CGATTCTTTCACAAACATATCCAGACTGAATTTCTTTTCACAAGTCTTGTGAAAGATGTGATAGATATGATACACATACA
AAT----AAACATCTTTGAGCAAAACA------GGGAATCCCCATTGAAAATTGGAATGATTAACAATCCAAATCATTAT
TCGAACTGAAATTTACGAAGTCGTCTTTTTCTTCTTTCTTTTTTT-----AAGATACAAATTTTAAAGATACGAAGCATT
CCAGGTCTGGATAAGACTTTCGAATACTTTTTCTCTTTTTTT------TATTGACATAGACCCAAGTCATTTAGTAAAAT
GAGGAAGACGCCACATCGAAAATG-------
>acapulcensis_MEX
AATTAAAAATGGGCAATCCTGAGCCAAATCCTGTTTTCCAAAAACAAATAAAGGTTCAAAAAGAAAGAATAATAATAATA
ATAAAAGGATAGGTGCAGAGACTCAATGGAAGCTGTTCTAACAAATGGAGTTGACTGCGTTGCATTAGTAAAGTAAAGAA
ATCTTTCCGTTAAAACTCCAGAAAGGATAAAGTAAAGGATAACCCTATATTCATACGTATTCGTATTGAAATACTATCTC
AAATGATTCAAATAATTAATTATTAATTAATAGGTAATAGGGCCCGAATCAATATTTTTTTATCTTTCTATGAAAAAAAA
TATATATATTGTTTTTGAGTCGATTCCAAGTTCAAGAACGGATTGAACTTGGATTGATCAAATCATTCACTCCATAGTCT
GATCGATAACTGATTAATCGGACAAGAATAAAGATAGAGTCCCGTTCTACATGTCAATATCGACAACAAGGAAATTTATA
GTAAGAGGAAAATCCGTCGACTTTAAAAATCGTGAGGGTTCAAGTCCCTCTATCCCCAAAAATGGAAAATAAAGGGTTCG
CTCAAATCTCTAATTTTTTTATCCTATTCTATTTTATCTTTTTGTTAACGGTTCCAATTTCGTTATCTTTCTGATTCATT
CGATTCTTTCACAAACATATCCAGACTGAATTTCTTTTCACAAGTCTTGTCATAGATGTGATAGATATAATACACATACA
ACTAAATAAACGTCTTTGAGCAAAACAAAAGTGGGGAATCCCCATTGAAAATTGGAATGATTAACAATCCAAATCATTAT
TCGAACTAAAATTTACAAAGTCGTATTTTTCTTCTTTCTTTATTTTTT--A-----------------------------
--------------------------------------------------------------------------------
-------------------------------
>anomalus_RR105
AATTAAAAATGGGCAATCCTGAGCCAAATCCTGTTTTCCAAAAACAAATAAAGGTTCAAAAAGAAAGAATAATAATAATA
ATAAAAGGATAGGTGCAGAGACTCAATGGAAGCTGTTCTAACAAATGGAGTTGACTGCGTTGCATTAGTAAAGTAAAGAA
ATCTTTCCGTTAAAACTCCAGAAAGGATAAAGTAAAGGATAACCCTATATTCATACGTATTCGTATTGAAATACTATCTC
AAATGATTCAAATAATTAATTATTAATTAATAGGTAATAGGGCCCGAATCAATATTTTTTTATCTTTCTATGAAAAAAAA
TATATATATTGTTTTTGAGTCGATTCCAAGTTCAAGAACGGATTGAACTTGGATTGATCAAATCATTCACTCCATAGTCT
GATCGATAACTGATTAATCGGACAAGAATAAAGATAGAGTCCCGTTCTACATGTCAATATCGACAACAAGGAAATTTATA
GTAAGAGGAAAATCCGTCGACTTTAAAAATCGTGAGGGT-------------TCCCCAAAAATGGAAAATAAAGGGTTCG
CTCAAATCTCTAATTTTTTTATCCTATTCTATTTTATCTTTTTGTTAACGGTTCCAATTTCGTTATCTTTCTGATTCATT
CGATTCTTTCACAAACATATCCAGACTGAATTTCTTTTCACAAGTCTTGTCATAGATGTGATAGATATAATACACATACA
ACTAAATAAACGTCTTTGAGCAAAACAAAAGTGGGGAATCCCCATTGAAAATTGGAATGATTAACAATCCAAATCATTAT
TCGAACTAAAATTTACAAAGTCGTATTTTTCTTCTTTCTTTATTTTTTT-AAGATACAAATTTTAAAGATACGAAGCATT
CCAGGTCTGGATAAGACTTTAGAATACTTTTTCATCTTTTTTAATTGACATTGACATAGACCCAAGTCATTTAGTAAAAT
GAGGAAGACACCACGTCGAAAAGGGTCGGGA
>anomalus_RR156
AATTAAAAATGGGCAATCCTGAGCCAAATCCTGTTTTCCAAAAACAAATAAAGGTTCAAAAAGAAAGAATAATAATAATA
ATAAAAGGATAGGTGCAGAGACTCAATGGAAGCTGTTCTAACAAATGGAGTTGACTGCGTTGCATTAGTAAAGTAAAGAA
ATCTTTCCGTTAAAACTCCAGAAAGGATAAAGTAAAGGATAACCCTATATTCATACGTATTCGTATTGAAATACTATCTC
AAATGATTCAAATAATTAATTATTAATTAATAGGTAATAGGGCCCGAATCAATATTTTTTTATCTTTCTATGAAAAAAAA
TATATATATTGTTTTTGAGTCGATTCCAAGTTCAAGAACGGATTGAACTTGAATTGATCAAATCATTCACTCCATAGTCT
GATCGATAACTGATTAATCGGACAAGAATAAAGATAGAGTCCCGTTCTACATGTCAATATCGACAACAAGGAAATTTATA
GTAAGAGGAAAATCCGTCGACTTTAAAAATCGTGAGGGTTCAAG--------------AAAATGGAAAATAAAGGGTTCG
CTCAAATCTCTAATTTTTTTATCCTATTCTATTTTATCTTTTTGTTAACGGTTCCAATTTCGTTATCTTTCTGATTCATT
CGATTCTTTCACAAACATATCCAGACTGAATTTCTTTTCACAAGTCTTGTCATAGATGTGATAGATATAATACACATACA
ACTAAATAAACGTCTTTGAGCAAAACAAAAGTGGGGAATCCCCATTGAAAATTGGAATGATTAACAATCCAAATCATTAT
TCGAACTAAAATTTACAAAGTCGTATTTTTCTTCTTTCTTTATTTTTTT-AAGATACAAATTTTAAAGATACGAAGCATT
CCAGGTCTGGATAAGACTTTAGAATACTTTTTCATCTTTTTTAATTGACATTGACATAGACCCAAGTCATTTAGTAAAAT
GAGGAAGACACCACGTCGAAAAGGGTCGGGA
>anomalus_RR993
AATT-AAAATGGGCAATCCTGAGCCAAATCCTGTTTTCCAAAAACAAATAAAGGTTCAAAAAGAAAGAATAATAATAATA
ATAAAAGGATAGGTGCAGAGACTCAATGGAAGCTGTTCTAACAAATGGAGTTGACTGCGTTGCATTAGTAAAGTAAAGAA
ATCTTTCCGTTAAAACTCCAGAAAGGATAAAGTAAAGGATAACCCTATATTCATACGTATTCGTATTGAAATACTATCTC
AAATGATTCAAATAATTAATTATTAATTAATAGGTAATAGGGCCCGAATCAATATTTTTTTATCTTTCTATGAAAAAAAA
TATATATATTGTTTTTGAGTCGATTCCAAGTTCAAGAACGGATTGAACTTGAATTGATCAAATCATTCACTCCATAGTCT
GATCGATAACTGATTAATCGGACAAGAATAAAGATAGAGTCCCGTTCTACATGTCAATATCGACAACAAGGGAATTTATA
GTAAGAGGAAAATCCGTCGACTTTAAAAATCGTGAGGGTTCA-GTCCCTCT-TCCCCAAAAATGGAAAATAAAGGGTTCG
CTCAAATCTCTAATTTTCTTATCCTATTCTATTTTATCTTTTTGTTAACGGTTCCAATTTCGTTATCTTTCTGATTCATT
CGATTCTTTCACAAACATATCCAGACTGAATTTCTTTTCACAAGTCTTGTCATAGATGTGATAGATATAATACACATACA
ACTAAATAAACGTCTTTGAGCAAAACAAAAGTGGGGAATCCCCATTGAAAATTGGAATGATTAACAATCCAAATCATTAT
TCGAACTAAAATTTACAAAGTCGTATTTTTCTTCTTTCTTTATTTTTTT-AAGATACAAATTTTAAAGATACGAAGCATT
CCAGGTCTGGATAAGACTTTAGAATACTTTTTCATCTTTTTTAATTGACATTGACATAGACCC-----------------
-------------------------------
>anomalus_RR996
AATTAAAAATGGGCAATCCTGAGCCAAATCCTGTTTTCCAAAAACAAATAAAGGTTCAAAAAGAAAGAATAATAATAATA
ATAAAAGGATAGGTGCAGAGACTCAATGGAAGCTGTTCTAACAAATGGAGTTGACTGCGTTGCATTAGTAAAGTAAAGAA
ATCTTTCCGTTAAAACTCCAGAAAGGATAAAGTAAAGGATAACCCTATATTCATACGTATTCGTATTGAAATACTATCTC
AAATGATTCAAATAATTAATTATTAATTAATAGGTAATAGGGCCCGAATCAATATTTTTTTATCTTTCTATGAAAAAAAA
TATATATATTGTTTTTGAGTCGATTCCAAGTTCAAGAACGGATTGAACTTGAATTGATCAAATCATTCACTCCATAGTCT
GATCGATAACTGATTAATCGGACAAGAATAAAGATAGAGTCCCGTTCTACATGTCAATATCGACAACAAGGGAATTTATA
GTAAGAGGAAAATCCGTCGACTTTAAAAATCGTGAGGGTTCA-GTCCCTCT-TCCCCAAAAAAGGAAAATAAAGGGTTCG
CTCAAATCTCTAATTTTTTTATCCTATTCTATTTTATCTTTTTGTTAACGGTTCCAATTTCGTTATCTTTCTGATTCATT
CGATTCTTTCACAAACATATCCAGACTGAATTTCTTTTCACAAGTCTTGTCATAGATGTGATAGATATAATACACATACA
ACTAAATAAACGTCTTTGAGCAAAACAAAAGTGGGGAATCCCCATTGAAAATTGGAATGATTAACAATCCAAATCATTAT
TCGAACTAAAATTTACAAAGTCGTATTTTTCTTCTTTCTTTATTTTTTT-AAGATACAAATTTTAAAGATACGAAGCATT
CCAGGTCTGGATAAGACTTTAGAATACTTTTTCATCTTTTTTAATTGACATTGACATAGACCCAAGTCATTTAGTAAAAT
GAGGAAGACACCACGTCGAAAAGGGTCGGGA
>anomalus_RR994
AATTAAAAATGGGCAATCCTGAGCCAAATCCTGTTTTCCAAAAACAAATAAAGGTTCAAAAAGAAAGAATAATAATAATA
ATAAAAGGATAGGTGCAGAGACTCAATGGAAGCTGTTCTAACAAATGGAGTTGACTGCGTTGCATTAGTAAAGTAAAGAA
ATCTTTCCGTTAAAACTCCAGAAAGGATAAAGTAAAGGATAACCCTATATTCATACGTATTCGTATTGAAATACTATCTC
AAATGATTCAAATAATTAATTATTAATTAATAGGTAATAGGGCCCGAATCAATATTTTTTTATCTTTCTATGAAAAAAAA
TATATATATTGTTTTTGAGTCGATTCCAAGTTCAAGAACGGATTGAACTTGAATTGATCAAATCATTCACTCCATAGTCT
GATCGATAACTGATTAATCGGACAAGAATAAAGATAGAGTCCCGTTCTACATGTCAATATCGACAACAAGGGAATTTATA
GTAAGAGGAAAATCCGTCGACTTTAAAAATCGTGAGGGTTCA-GTCCCTCT-TCCCCAAAAATGGAAAATAAAGGGTTCG
CTCAAATCTCTAATTTTTTTATCCTATTCTATTTTATCTTTTTGTTAACGGTTCCAATTTCGTTATCTTTCTGATTCATT
CGATTCTTTCACAAACATATCCAGACTGAATTTCTTTTCACAAGTCTTGTCATAGATGTGATAGATATAATACACATACA
ACTAAATAAACGTCTTTGAGCAAAACAAAAGTGGGGAATCCCCATTGAAAATTGGAATGATTAACAATCCAAATCATTAT
TCGAACTAAAATTTACAAAGTCGTATTTTTCTTCTTTCTTTATTTTTTT-AAGATACAAATTTTAAAGATACGAAGCATT
CCAGGTCTGGATAAGACTTTAGAATACTTTTTCATCTTTTTTAATTGACATTGACATAGACCCAAGTCATTTAGTAAAAT
GAGGAAGACACCACGTCGAAAAGGGTCGGGA
>anomalus_RR995
AATTAAAAATGGGCAATCCTGAGCCAAATCCTGTTTTCCAAAAACAAATAAAGGTTCAAAAAGAAAGAATAATAATAATA
ATAAAAGGATAGGTGCAGAGACTCAATGGAAGCTGTTCTAACAAATGGAGTTGACTGCGTTGCATTAGTAAAGTAAAGAA
ATCTTTCCGTTAAAACTCCAGAAAGGATAAAGTAAAGGATAACCCTATATTCATACGTATTCGTATTGAAATACTATCTC
AAATGATTCAAATAATTAATTATTAATTAATAGGTAATAGGGCCCGAATCAATATTTTTTTATCTTTCTATGAAAAAATA
TATATATATTGTTTTTGAGTCGATTCCAAGTTCAAGAACGGATTGAACTTGAATTGATCAAATCATTCACTCCATAGTCT
GATCGATAACTGATTAATCGGACAAGAATAAAGATAGAGTCCCGTTCTACATGTCAATATCGACAACAAGGGAATTTATA
GTAAGAGGAAAATCCGTCGACTT-AAAAATCGTGAGGGTT-----------------AAAAAAGGAAAATAAAGGGTTCG
CTCAAATCTCTAATTTTCTTATCCTATTCTATTTTATCTTTTTGTTAACGGTTCCAATTTCGTTATCTTTCTGATTCATT
CGATTCTTTCACAAACATATCCAGACTGAATTTCTTTTCACAAGTCTTGTCATAGATGTGATAGATATAATACACATACA
ACTAAATAAACGTCTTTGAGCAAAACAAAAGTGGGGAATCCCCATTGAAAATTGGAATGATTAACAATCCAAATCATTAT
TCGAACTAAAATTTACAAAGTCGTATTTTTCTTCTTTCTTTATTTTTTT-AAGATACAAATTTTAAAGATACGAAGCATT
CCAGGTCTGGATAAGACTTTAGAATACTTTTTCATCTTTTTTAATTGACATTGACATAGACCCAAGTCATTTAGTAAAAT
GAGGAAGACACCACGTCGAAAAGGGTCGGGA
>anomalus_RR1007
AATTAAAAATGGGCAATCCTGAGCCAAATCCTGTTTTCCAAAAACAAATAAAGGTTCAAAAAGAAAGAATAATAATAATA
ATAAAAGGATAGGTGCAGAGACTCAATGGAAGCTGTTCTAACAAATGGAGTTGACTGCGTTGCATTAGTAAAGTAAAGAA
ATCTTTCCGTTAAAACTCCAGAAAGGATAAAGTAAAGGATAACCCTATATTCATACGTATTCGTATTGAAATACTATCTC
AAATGATTCAAATAATTAATTATTAATTAATAGGTAATAGGGCCCGAATCAATATTTTTTTATCTTTCTATGAAAAAAAA
TATATATATTGTTTTTGAGTCGATTCCAAGTTCAAGAACGGATTGAACTTGAATTGATCAAATCATTCACTCCATAGTCT
GATCGATAACTGATTAATCGGACAAGAATAAAGATAGAGTCCCGTTCTACATGTCAATATCGACAACAAGGAAATTTATA
GTAAGAGGAAAATCCGTCGACTTTAAAAATCGTGAGGGT-------------TCCCCAAAAATGGAAAATAAAGGGTTCG
CTCAAATCTCTAATTTTTTTATCCTATTCTATTTTATCTTTTTGTTAACGGTTCCAATTTCGTTATCTTTCTGATTCATT
CGATTCTTTCACAAACATATCCAGACTGAATTTCTTTTCACAAGTCTTGTCATAGATGTGATAGATATAATACACATACA
ACTAAATAAACGTCTTTGAGCAAAACAAAAGTGGGGAATCCCCATTGAAAATTGGAATGATTAACAATCCAAATCATTAT
TCGAACTAAAATTTACAAAGTCGTATTTTTCTTCTTTCTTTATTTTTTT-AAGATACAAATTTTAAAGATACGAAGCATT
CCAGGTCTGGATAAGACTTTAGAATACTTTTTCATCTTTTTTAATTGACATTGACATAGACCCAAGTCATTTAGTAAAAT
GAGGAAGACACCACGTCGAAAAGGGTCGGGA
>stahelianus_RR218
AATTAAAAATGGGCAATCCTGAGCCAAATCCTGTTTTCCAAAAACAAATAAAGGTTCAAAAAGAAAGAATAATAATAATA
ATAAAAGGATAGGTGCAGAGACTCAATGGAAGCTGTTCTAACAAATGGAGTTGACTGCGTTGCATTAGTAAAGTAAAGAA
ATCTTTCCGTTAAAACTCCAGAAAGGATAAAGTAAAGGATAACCCTATATTCATACGTATTCGTATTGAAATACTATCTC
AAATGATTCAAATAATTAATTATTAATTAATAGGTAATAGGGCCCGAATCAATATTTTTTTATCTTTCTATGAAAAAAAA
TATATATATTGTTTTTGAGTCGATTCCAAGTTCAAGAACGGATTGAACTTGGATTGATCAAATCATTCACTCCATAGTCT
GATCGATAACTGATTAATCGGACAAGAATAAAGATAGAGTCCCGTTCTACATGTCAATATCGACAACAAGGAAATTTATA
GTAAGAGGAAAATCCGTCGACTTTAAAAATCGTGAGGGTTCAAGTCCCTCTATCCCCAAAAATGGAAAATAAAGGGTTCG
CTCAAATCTCTAATTTTTTTATCCTATTCTATTTTATCTTTTTGTTAACGGTTCCAATTTCGTTATCTTTCTGATTCATT
CGATTCTTTCACAAACATATCCAGACTGAATTTCTTTTCACAAGTCTTGTCATAGATGTGATAGATATAATACACATACA
ACTAAATAAACGTCTTTGAGCAAAACAAAAGTGGGGAATCCCCATTGAAAATTGGAATGATTAACAATCCAAATCATTAT
TCGAACTAAAATTTACAAAGTCGTATTTTTCTTCTTTCTTTATTTTTTT-AAGATACAAATTTTAAAGATACGAAGCATT
CCAGGTCTGGATAAGACTTTAGAATACTTTTTCATCTTTTTTAATTGACATTGACATAGACCCAAGTCATTTAGTAAAAT
GAGGAAGACACCACGTCGAAAAGGGTCGGGA
>blanchetianus_RR989
AATTAAAAATGGGCAATCCTGAGCCAAATCCTGTTTTCCAAAAACAAATAAAGGTTCAAAAAGACAG------AATAATA
ATAAAAGGATAGGTGCAGAGACTCAATGGAAGCTGTTCTAACAAATGGGGTTGACTGCGTTGCATTAGTAAAGTAAAGAA
ATCTTTCCGTTAAAACTCCAGAAAGGATAAAGTAAAGGATAACCCTATATTCATACGTATTCGTAGTGAAATACTATCTC
AAATGATTCAAATAATTAATTATTAATTAATAGGTAATAGGGCCCGAATCAATATTTTTTTATCTTTCTATGAAAAAATA
TATATATATTGTTTTTGAGTCGATTCCAAGTTCAAGAACGGATTGAATTTGAATTGATCAAATCATTCACTCCATAGTCT
GATAGATAACTGATTAATCGGACAAGAATAAAGATAGAGTCCCGTTCTACATGTCAATATCGACAACAAGGAAATTTATA
GTAAGAGGAAAATCCGTCGACTTTAAAAATCGTGAGGGTT--------------CCCAAAAAAGGAAAATAAAGGGTTCG
CTCGAATCCCTAA-TTTTTTATCCTATTCTATTTTATCTTTTTGTTAACGGTTCCAATTTCGTTATCTTTCTGATTCATT
CGATTCTTTCACAAACATATCCAGACTGAATTTCTTTTCACAAGTCTTGTCATAGATGTGATAGATATAATACACATACA
AATAAATAAACGTCTTTGAGCAAAACAAAAGTGGGGAATCCCCATTGAAAATTGGAATGATTAACAATCCAAATCATTAT
TCGAACTAAAATTTACAAAGTCGTATTTTTCTTCTTTCTTTATT------AAGATACAAATTTTAAAGATACGAAGCATT
CCAGGTCTGGATAAGACTTTAGAATACTTTTTCATCTTTTTTAATTGACATTGACATAGACCCAAGTCATTTAGTAAAAT
GAGGAAGACACCACGTCGAAAAGGGTCGGGA
>blanchetianus_RR990
AATTAAAAATGGGCAATCCTGAGCCAAATCCTGTTTTCCAAAAACAAATAAAGGTTCAAAAAGACAG------AATAATA
ATAAAAGGATAGGTGCAGAGACTCAATGGAAGCTGTTCTAACAAATGGGGTTGACTGCGTTGCATTAGTAAAGTAAAGAA
ATCTTTCCGTTAAAACTCCAGAAAGGATAAAGTAAAGGATAACCCTATATTCATACGTATTCGTAGTGAAATACTATCTC
AAATGATTCAAATAATTAATTATTAATTAATAGGTAATAGGGCCCGAATCAATATTTTTTTATCTTTCTATGAAAAAATA
TATATATATTGTTTTTGAGTCGATTCCAAGTTCAAGAACGGATTGAATTTGAATTGATCAAATCATTCACTCCATAGTCT
GATAGATAACTGATTAATCGGACAAGAATAAAGATAGAGTCCCGTTCTACATGTCAATATCGACAACAAGGAAATTTATA
GTAAGAGGAAAATCCGTCGACTTTAAAAATCGTGAGGGTTCAAGTCCCTCTA-CCCCAAAAAAGGAAAATAAAGGGTTCG
CTCGAATCCCTAATTTTTTWATCCTATTCTATTTTATCTTTTTGTTAACGGTTCCAATTTCGTTATCTTTCTGATTCATT
CGATTCTTTCACAAACATATCCAGACTGAATTTCTTTTCACAAGTCTTGTCATAGATGTGATAGATATAATACACATACA
AATAAATAAACGTCTTTGAGCAAAACAAAAGTGGGGAATCCCCATTGAAAATTGGAATGATTAACAATCCAAATCATTAT
TCGAACTAAAATTTACAAAGTCGTATTTTTCTTCTTTCTTTATTTTTTTTAAGATACAAATTTTAAAGATACGAAGCATT
CCAGGTCTGGATAAGACTTTAGAATACTTTTTCATCTTTTTTAATTGACATTGACATAGACCCAAGTCATTTAGTAAAAT
GAGGAAGACACCACGTCGAAAAGGGTCGGGA
>blanchetianus_RR1032
AATTAAAAATGGGCAATCCTGAGCCAAATCCTGTTTTCCAAAAACAAATAAAGGTTCAAAAAGACAG------AATAATA
ATAAAAGGATAGGTGCAGAGACTCAATGGAAGCTGTTCTAACAAATGGGGTTGACTGCGTTGCATTAGTAAAGTAAAGAA
ATCTTTCCGTTAAAACTCCAGAAAGGATAAAGTAAAGGATAACCCTATATTCATACGTATTCGTAGTGAAATACTATCTC
AAATGATTCAAATAATTAATTATTAATTAATAGGTAATAGGGCCCGAATCAATATTTTTTTATCTTTCTATGAAAAAATA
TATATATATTGTTTTTGAGTCGATTCCAAGTTCAAGAACGGATTGAATTTGAATTGATCAAATCATTCACTCCATAGTCT
GATAGATAACTGATTAATCGGACAAGAATAAAGATAGAGTCCCGTTCTACATGTCAATATCGACAACAAGGAAATTTATA
GTAAGAGGAAAATCCGTCGACTTTAAAAATCGTGAGGGTTCAAGTCCCTCTATCCCCAAAAAAGGAAAATAAAGGGTTCG
CTCGAATCCCTAA-TTTTTTATCCTATTCTATTTTATCTTTTTGTTAACGGTTCCAATTTCGTTATCTTTCTGATTCATT
CGATTCTTTCACAAACATATCCAGACTGAATTTCTTTTCACAAGTCTTGTCATAGATGTGATAGATATAATACACATACA
AATAAATAAACGTCTTTGAGCAAAACAAAAGTGGGGAATCCCCATTGAAAATTGGAATGATTAACAATCCAAATCATTAT
TCGAACTAAAATTTACAAAGTCGTATTTTTCTTCTTTCTTTATTTTTTTTAAGATACAAATTTTAAAGATACGAAGCATT
CCAGGTCTGGATAAGACTTTAGAATACTTTTTCATCTTTTTTAATTGACATTGACATAGACCCAAGTCATTTAGTAAAAT
GAGGAAGACACCACGTCGAAAAGGGTCGGGA
>blanchetianus_RR1040
AATTAAAAATGGGCAATCCTGAGCCAAATCCTGTTTTCCAAAAACAAATAAAGGTTCAAAAAGACAGAAT---AATAATA
ATAAAAGGATAGGTGCAGAGACTCAATGGAAGCTGTTCTAACAAATGGGGTTGACTGCGTTGCATTAGTAAAGTAAAGAA
ATCTTTCCGTTAAAACTCCAGAAAGGATAAAGTAAAGGATAACCCTATATTCATACGTATTCGTAGTGAAATACTATCTC
AAATGATTCAAATAATTAATTATTAATTAATAGGTAATAGGGCCCGAATCAATATTTTTTTATCTTTCTATGAAAAAATA
TATATATATTGTTTTTGAGTCGATTCCAAGTTCAAGAACGGATTGAATTTGAATTGATCAAATCATTCACTCCATAGTCT
GATAGATAACTGATTAATCGGACAAGAATAAAGATAGAGTCCCGTTCTACATGTCAATATCGACAACAAGGAAATTTATA
GTAAGAGGAAAATCCGTCGACTTTAAAAATCGTGAGGGTTCAAGTCCCTCTATCCCCAAAAAAGGAAAATAAAGGGTTCG
CTCGAATCCCTAA-TTTTTTATCCTATTCTATTTTATCTTTTTGTTAACGGTTCCAATTTCGTTATCTTTCTGATTCATT
CGATTCTTTCACAAACATATCCAGACTGAATTTCTTTTCACAAGTCTTGTCATAGATGTGATAGATATAATACACATACA
AATAAATAAACGTCTTTGAGCAAAACAAAAGTGGGGAATCCCCATTGAAAATTGGAATGATTAACAATCCAAATCATTAT
TCGAACTAAAATTTACAAAGTCGTATTTTTCTTCTTTCTTTATTTTTTTTAAGATACAAATTTTAAAGATACGAAGCATT
CCAGGTCTGGATAAGACTTTAGAATACTTTTTCATCTTTTTTAATTGACATTGACATAGACCCAAGTCATTTAGTAAAAT
GAGGAAGACACCACGTCGAAAAGGGTCGGGA
>floribundus_RR1028
AATTAAAAATGGGCAATCCTGAGCCAAATCCTGTTTTCCAAAAACAAATAAAGGTTCAAAAAGACAGAATAATAATAATA
ATAAAAGGATAGGTGCAGAGACTCAATGGAAGCTGTTCTAACAAATGGGGTTGACTGCGTTGCATTAGTAAAGTAAAGAA
ATCTTTCCGTTAAAACTCCAGAAAGGATAAAGTAAAGGATAACCCTATATTCATACGTATTCGTATTGAAATACTATCTC
AAATGATTCAAATAATTAATTATTAATTAATAGGTAATAGGGCCCGAATCAATATTTTTTTATCTTTCTATGAAAAAAAA
TATATATATTGTTTTTGAGTCGATTCCAAGTTCAAGAACGGATTGAATTTGAATTGATCAAATCATTCACTCCATAGTCT
GATAGATAACTGATTAATCGGACAAGAATAAAGATAGAGTCCCGTTCTACATGTCAATATCGACAACAAGGAAATTTATA
GTAAGAGGAAAATCCGTCGACTTTAAAAATCGTGAGGGTTCAAGTCCCTCTATCCCCAAAAAAGGAAAATAAAGGGTTCG
CTCGAATCCCTAATTTTTT--TCCTATTCTATTTTATCTTTTTGTTAACGGTTCCAATTTCGTTATCTTTCTGATTCATT
CGATTCTTTCACAAACATATCCAGACTGAATTTCTTTTCACAAGTCTTGTCATAGATGTGATAGATATAATACACATACA
AATAAATAAACGTCTTTGAGCAAAACAAAAGTGGGGAATCCCCATTGAAAATTGGAATGATTAACAATCCAAATCATTAT
TCGAACTAAAATTTACAAAGTCGTATTTTTCTTCTTTCTTTATTTTTTTTAAGATACAAATTTTAAAGATACGAAGCATT
CCAGGTCTGGATAAGACTTTAGAATACTTTTTCATCTTTTTTAATTGACATTGACATAGACCCAAGTCATTTAGTTTAAT
GAGGAAGACACCACGTCGAAA----------
>jacobinensis_BR_BA
AATTAAAAATGGGCAATCCTGAGCCAAATCCTGTTTTCCAAAAACAAATAAAGGTTCAAAAAGACAGAAT---CATAATA
ATAAAAGGATAGGTGCAGAGACTCAATGGAAGCTGTTCTAACAAATGGGGTTGACTGCGTTGCATTAGTAAAGTAAAGAA
ATCTTTCCGTTAAAACTCCAGAAAGGATAAAGTAAAGGATAACCCTATATTCATACGTATTCGTATTGAAATACTATCTC
AAATGATTCAAATAATTAATTATTAATTAATAGGTAATAGGGCCCGAATCAATATTTTTTTATCTTTCTATGAAAAAAAC
TATATATATTGTTTTTGAGTCGATTCCAAGTTCAAGAACGGATTGAATTTGAATTGATCAAATCATTCACTCCATAGTCT
GATAGATAACTGATTAATCGGACAAGAATAAAGATAGAGTCCCGTTCTACATGTCAATATCGACAACAAGGAAATTTATA
GTAAGAGGAAAATCCGTCGACTTTAAAAATCGTGAGGGTTCAAGTCCCTCTATCCCCAAAAAAGGAAAATAAAGGGTTCG
CTCGAATCCCTAATTTTTTTATCCTATTCTATTTTATCTTTTTGTTAACGGTTCCAATTTCGTTATCTTTCTGATTCATT
CGATTCTTTCACAAACATATCCAGACTGAATTTCTTTTCACAAGTCTTGTCATAGATGTGATAGATATAATACACATACA
AATAAATAAACGTCTTTGAGCAAAACAAAAGTGGGGAATCCCCATTGAAAATTGGAATGATTAACAATCCAAATCATTAT
TCGAACTAAAATTTACAAAGTCGTATTTTTCTTCTTTCTTTATTTTTTTTAAGATACAAATTTTAAAGATACGAAGCATT
CCAGGTCTGAATAAGACTTTAGAATACTTTTTCATCTTTTTTAATTGACATTGACATAGACCCAAGTCATTTAGT-----
-------------------------------
>jacobinensis_RR1031
----------------------------------------AAAACAAATAAAGGTTCAAAAAGACAGAAT---CATAATA
ATAAAAGGATAGGTGCAGAGACTCAATGGAAGCTGTTCTAACAAATGGGGTTGACTGCGTTGCATTAGTAAAGTAAAGAA
ATCTTTCCGTTAAAACTCCAGAAAGGATAAAGTAAAGGATAACCCTATATTCATACGTATTCGTATTGAAATACTATCTC
AAATGATTCAAATAATTAATTATTAATTAATAGGTAATAGGGCCCGAATCAATATTTTTTTATCTTTCTATGAAAAAAAC
TATATATATTGTTTTTGAGTCGATTCCAAGTTCAAGAACGGATTGAATTTGAATTGATCAAATCATTCACTCCATAGTCT
GATAGATAACTGATTAATCGGACAAGAATAAAGATAGAGTCCCGTTCTACATGTCAATATCGACAACAAGGAAATTTATA
GTAAGAGGAAAATCCGTCGACTTTAAAAATCGTGAGGGTTCAAGTCCCTCTATCCCCAAAAAAGGAAAATAAAGGGTTCG
CTCGAATCCCTAA-TTTTTTATCCTATTCTATTTTATCTTTTTGTTAACGGTTCCAATTTCGTTATCTTTCTGATTCATT
CGATTCTTTCACAAACATATCCAGACTGAATTTCTTTTCACAAGTCTTGTCATAGATGTGATAGATATAATACACATACA
AATAAATAAACGTCTTTGAGCAAAACAAAAGTGGGGAATCCCCATTGAAAATTGGAATGATTAACAATCCAAATCATTAT
TCGAACTAAAATTTACAAAGTCGTATTTTTCTTCTTTCTTTATTTTTTTTAAGATACAAATTTTAAAGATACGAAGCATT
CCAGGTCTGAATAAGACTTTAGAATACTTTTTCATCTTTTTTAATTGACAT-GACATAGACCCAAGTCATTTAGTAAAAT
GAGGAAAACACCCCGTCCAAAAGGGTCGG--
>jacobinensis_RR1039
AATTAAAAATGGGCAATCCTGAGCCAAATCCTGTTTTCCAAAAACAAATAAAGGTTCAAAAAGACAGAAT---CATAATA
ATAAAAGGATAGGTGCAGAGACTCAATGGAAGCTGTTCTAACAAATGGGGTTGACTGCGTTGCATTAGTAAAGTAAAGAA
ATCTTTCCGTTAAAACTCCAGAAAGGATAAAGTAAAGGATAACCCTATATTCATACGTATTCGTATTGAAATACTATCTC
AAATGATTCAAATAATTAATTATTAATTAATAGGTAATAGGGCCCGAATCAATATTTTTTTATCTTTCTATGAAAAAAAC
TATATATATTGTTTTTGAGTCGATTCCAAGTTCAAGAACGGATTGAATTTGAATTGATCAAATCATTCACTCCATAGTCT
GATAGATAACTGATTAATCGGACAAGAATAAAGATAGAGTCCCGTTCTACATGTCAATATCGACAACAAGGAAATTTATA
GTAAGAGGAAAATCCGTCGACTTTAAAAATCGTGAGGGTTCAAGTCCCTCTATCCCCAAAAAAGGAAAATAAAGGGTTCG
CTCGAATCCCTAATTTTTTTATCCTATTCTATTTTATCTTTTTGTTAACGGTTCCAATTTCGTTATCTTTCTGATTCATT
CGATTCTTTCACAAACATATCCAGACTGAATTTCTTTTCACAAGTCTTGTCATAGATGTGATAGATATAATACACATACA
AATAAATAAACGTCTTTGAGCAAAACAAAAGTGGGGAATCCCCATTGAAAATTGGAATGATTAACAATCCAAATCATTAT
TCGAACTAAAATTTACAAAGTCGTATTTTTCTTCTTTCTTTATTTTTTTT-AGATACAAATTTTAAAGATACGAAGCATT
CCAGGTCTGAATAAGACTTTAGAATACTTTTTCATCTTTTTTAATTGACATTGACATAGACCCAAGTCATTTAGTAAAAT
GA-GAAGACACCCCATC--------------
>tricolor_Caruzo87
AATTAAAAAAGGGCAATCCTGAGCCAAATCCTGTTTTCCAAAAACAAATAAAGGTTCAAAAAGACAG------AATAATA
ATAAAAGGATAGGTGCAGAGACTCAATGGAAGCTGTTCTAACAAATGGGGTTGACTGCGTTGCATTAGTAAAGTAAAGAA
ATCTTTCCGTTAAAACTCCAGAAAGGATAAAGTAAAGGATAACCCTATATTCATACGTATTCGTATTGAAATACTATCTC
AAATGATTCAAATAATTAATTATTAATTAATAGGTAATAGGGCCCGAATCAATATTTTTTTATCTTTCTATGAAAAAAAA
TATATATATTGTTTTTGAGTCGATTCCAAGTTCAAGAACGGATTGAATTTGAATTGATCAAATCATTCACTCCATAGTCT
GATAGATAACTGATTAATCGGACAAGAATAAAGATAGAGTCCCGTTCTACATGTCAATATCGACAACAAGGAAATTTATA
GTAAGAGGAAAATCCGTCGACTTTAAAAATCGTGAGGGTTCAAGTCCCTCTATCCCCAAAAAAGGAAAATAAAGGGTTCG
CTCGAATCCCTAATTTTTTTATCCTATTCTATTTTATCTTTTTGTTAACGGTTCCAATTTCGTTATCTTTCTGATTCATT
CGATTCTTTCACAAACATATCCAGACTGAATTTCTTTTCACAAGTCTTGTCATAGATGTGATAGATATAATACACATACA
AATAAATAAACGTCTTTGAGCAAAACAAAAGTGGGGAATCCCCATTGAAAATTGGAATGATTAACAATCCAAATCATTAT
TCGAACTAAAATTTACAAAGTCGTATTTTTCTTCTTTCTTTATTTTTTTTAAGATACAAATTTTAAAGATACGAAGCATT
CCAGGTCTGGATAAGACTTTAGAATACTTTTTCATCTTTTTTAATTGACATTGACATAGACCCA----------------
-------------------------------
>yucatanensis_vanEe121
AATTAAAAATGGGCAATCCTGAGCCAAATCCTGTTTTCCAAAAACAAATAAAGGTTCAAAAAGACAGAATAATAATAATA
ATAAAAGGATAGGTGCAGAGACTCAATGGAAGCTGTTCTAACAAATGGGGTTGACTGCGTTGCATTAGTAAAGTAAAGAA
ATCTTTCCGTTAAAACTCCAGAAAGGATAAAGTAAAGGATAACCCTATATTCATACGTATTCGTATTGAAATACTATCTC
AAATGATTCAAATAATTAATTATTAATTAATAGGTAATAGGGCCCGAATCAATATTTTTTTATCTTTCTATGAAAAAAAA
TATATATATTGTTTTTGAGTCGATTCCAAGTTCAAGAACGGATTGAATTTGAATTGATCAAATCATTCACTCCATAGTCT
GATAGATAACTGATTAATCGGACAAGAATAAAGATAGAGTCCCGTTCTACATGTCAATATCGACAACAAGGAAATTTATA
GTAAGAGGAAAATCCGTCGACTTTAAAAATCGTGAGGGTTCAAGTCCCTCTATCCCCAAAAAAGGAAAATAAAGGGTTCG
CTCGAATCCCTAATTTTTTTATCCTATTCTATTTTATCTTTTTGTTAACGGTTCCAATTTCGTTATCTTTCTGATTCATT
CGATTCTTTCACAAACATATCCAGACTGAATTTCTTTTCACAAGTCTTGTCATAGATGTGATAGATATAATACACATACA
AATAAATAAACGTCTTTGAGCAAAACAAAAGTGGGGAATCCCCATTGAAAATTGGAATGATTAACAATCCAAATCATTAT
TCGAACTAAAATTTACAAAGTCGTATTTTTCTTCTTTCTTTATTTTTTTTAAGATACAAATTTTAAAGATACGAAGCATT
CCAGGTCTGGATAAGACTTTAGAATACTTTTTCATCTTTTTTAATTGACATTGACATAGACCCAAGTCATTTAGTAAAAT
GAGGAAGACACCACGTCGAAAAGGGTCGGGA
>sacaquinha
AATTAAAAATGGGCAATCCTGAGCCAAATCCTGTTTTCCAAAAACAAATAAAGGTTCAAAAAGACAGAATAATAATAATA
ATAAAAGGATAGGTGCAGAGACTCAATGGAAGCTGTTCTAACAAATGGGGTTGACTGCGTTGCATTAGTAAAGTAAAGAA
ATCTTTCCGTTAAAACTCCAGAAAGGATAAAGTAAAGGATAACCCTATATTCATACGTATTCGTATTGAAATACTATCTC
AAATGATTCAAATAATTAATTATTAATTAATAGGTAATAGGGCCCGAATCAATATTTTTTTATCTTTCTATGAAAAAAAA
TATATATATTGTTTTTGAGTCGATTCCAAGTTCAAGAACGGATTGAATTTGAATTGATCAAATCATTCACTCCATAGTCT
GATAGATAACTGATTAATCGGACAAGAATAAAGATAGAGTCCCGTTCTACATGTCAATATCGACAACAAGGAAATTTATA
GTAAGAGGAAAATCCGTCGACTTTAAAAATCGTGAGGGTTCAAGTCCCTCTATCCCCAAAAAAGGAAAATAAAGGGTTCG
CTCGAATCCCTAATTTTTTTATCCTATTCTATTTTATCTTTTTGTTAACGGTTCCAATTTCGTTATCTTTCTGATTCATT
CGATTCTTTCACAAACATATCCAGACTGAATTTCTTTTCACAAGTCTTGTCATAGATGTGATAGATATAATACACATACA
AATAAATAAACGTCTTTGAGCAAAACAAAAGTGGGGAATCCCCATTGAAAATTGGAATGATTAACAATCCAAATCATTAT
TCGAACTAAAATTTACAAAGTCGTATTTTTCTTCTTTCTTTATTTTTTTTAAGATACAAATTTTAAAGATACGAAGCATT
CCAGGTCTGGATAAGACTTTAGAATACTTTTTCATCTTTTTTAATTGACATTGACATAGACCCAAGTCATTTAGT-----
-------------------------------
>argyrophyllus_BR_PE
----------GGGCAATCCTGAGCCAAATCCTGTTTTCCAAAAACAAATAAAGGTTCAAAAAGACAGAATAATAATAATA
ATAAAAGGATAGGTGCAGAGACTCAATGGAAGCTGTTCTAACAAATGGGGTTGACTGCGTTGCATTAGTAAAGTAAAGAA
ATCTTTCCGTTAAAACTCCAGAAAGGATAAAGTAAAGGATAACCCTATATTCATACGTATTCGTATTGAAATACTATCTC
AAATGATTCAAATAATTAATTATTAATTAATAGGTAATAGGGCCCGAATCAATATTTTTTTATCTTTCTATGAAAAAAAA
TATATATATTGTTTTTGAGTCGATTCCAAGTTCAAGAACGGATTGAATTTGAATTGATCAAATCATTCACTCCATAGTCT
GATAGATAACTGATTAATCGGACAAGAATAAAGATAGAGTCCCGTTCTACATGTCAATATCGACAACAAGGAAATTTATA
GTAAGAGGAAAATCCGTCGACTTTAAAAATCGTGAGGGTTCAAGTCCCTCTATCCCCAAAAAAGGAAAATAAAGGGTTCG
CTCGAATCCCTAATTTTTTTATCCTATTCTATTTTATCTTTTTGTTAACGGTTCCAATTTCGTTATCTTTCTGATTCATT
CGATTCTTTCACAAACATATCCAGACTGAATTTCTTTTCACAAGTCTTGTCATAGATGTGATAGATATAATACACATACA
AATAAATAAACGTCTTTGAGCAAAAC-AAAGTGGGGAATCC---------------------------------------
--------------------------------------------------------------------------------
--------------------------------------------------------------------------------
-------------------------------
>astroites
AATTAAAAATGGGCAATCCTGATCCAAATCCTGTTTTCCAAAAACAAATAAAGGTTCAAAAAGACAGAATAATAATAATA
ATAAAAGGATAGGTGCAGAGACTCAATGGAAGCTGTTCTAACAAATGGGGTTGACTGCGTTGCATTAGTAAAGTAAAGAA
ATCTTTCCGTTAAAACTCCAGAAAGGATAAAGTAAAGGATAACCCTATATTCATACGTATTCGTATTGAAATACTATCTC
AAATGATTCAAATAATTAATTATTAATTAATAGGTAATAGGGCCCGAATCAATATTTTTTTATCTTTCTATGAAAAAAAA
TATATATATTGTTTTTGAGTCGATTCCAAGTTCAAGAACGGATTGAATTTGAATTGATCAAATCATTCACTCCATAGTCT
GATAGATAACTGATTAATCGGACAAGAATAAAGATAGAGTCCCGTTCTACATGTCAATATCGACAACAAGGAAATTTATA
GTAAGAGGAAAATCCGTCGACTTTAAAAATCGTGAGGGTTCAAGTCCCTCTATCCCCAAAAAAGGAAAATAAAGGGTTCG
CTCGAATCCCTAATTTTTTTATCCTATTCTATTTTATCTTTTTGTTAACGGTTCCAATTTCGTTATCTTTCTGATTCATT
CGATTCTTTCACAAACATATCCAGACTGAATTTCTTTTCACAAGTCTTGTCATAGATGTGATAGATATAATACACATACA
AATAAATAAACGTCTTTGAGCAAAACAAAAGTGGGGAATCCCCATTGAAAATTGGAATGATTAACAATCCAAATCATTAT
TCGAACTAACATTTACAAAGTCGTATTTTTCTTCTTTCTTTA-TTTTTTTAAGATACAAATTTTAAAGATACGAAGCATT
CCAGGTCTGGATAAGACTTTCGAATACTTTTTCATCTTTTTTAATTGACATTGACATAGACCCAAGTCATTTAGTAAAAT
GAGGAAGACACCACGTCGAAAAGGGTCGGG-
>watsonii
AATTAAAAATGGGCAATCCTGAGCCAAATCCTGTTTTCCAAAAACAAATAAAGGTTCAAAAAGACAG------AATAATA
ATAAAAGGATAGGTGCAGAGACTCAATGGAAGCTGTTCTAACAAATGGGGTTGACTGCGTTGCATTAGTAAAGTAAAGAA
ATCTTTCCGTTAAAACTCCAGAAAGGATAAAGTAAAGGATAACCCTATATTCATACGTATTCGTATTGAAATACTATCTC
AAATGATTCAAATAATTAATTATTAATTAATAGGTAATAGGGCCCGAATCAATATTTTTTTATCTTTCTATGAAAAAAAA
TATATATATTGTTTTTGAGTCGATTCCAAGTTCAAGAACGGATTGAATTTGAATTGATCAAATCATTCACTCCATAGTCT
GATAGATAACTGATTAATCGGACAAGAATAAAGATAGAGTCCCGTTCTACATGTCAATATCGACAACAAGGAAATTTATA
GTAAGAGGAAAATCCGTCGACTTTAAAAATCGTGAGGGTTCAAGTCCCTCTATCCCCAAAAAAGGAAAATAAAGGGTTCG
CTCGAATCCCTAATTTTTTTATCCTATTCTATTTTATCTTTTTGTTAACGGTTCCAATTTCGTTATCTTTCTGATTCATT
CGATTCTTTCACAAACATATCCAGACTGAATTTCTTTTCACAAGTCTTGTCATAGATGTGATAGATATAATACACATACA
AATAAATAAACGTCTTTGAGCAAAACAAAAGTGGGGAATCCCCATTGAAAATTGGAATGATTAACAATCCAAATCATTAT
TCGAACTAAAATTTACAAAGTCGTATTTTTCTTCTTTCTTTATTTTTTTTAAGATACAAATTTTAAAGATACGAAGCATT
CCAGGTCTGGATAAGACTTTAGAATACTTTTTCATCTTTTTTAATTGACATTGACATAGACCCAAGTCATTTAGTAAAAT
GAGGAAGACACCACGTCGAAAA---------
>argenteus
----------GGGCAATCCTGAGCCAAATCCTGTTTTCCAAAAACAAATAAAGGTTCAAAAAGACAGAATAATAATAAAA
ATAAAAGGATAGGTGCAGAGACTCAATGGAAGCTGTTCTAACAAATGGGGTTGACTGCGTTGCATTAGTAAAGTAAAGAA
ATCTTTCCGTTAAAACTCCAGAAAGGATAAAGTAAAGGATAACCCTATATTCATACGTATTCGTATTGAAATACTATCTC
AAATGATTCAAATAATTAATTATTAAT--ATATATAATAGGGCCCGAATCAATATTTTTTTATCTTTCTATGAAAAAAAA
AATATATATTGTTTTTGAGTCGATTCCAAGTTCAAGAACGGATTGAATTTGAATTGATCAAATCATTCACTCCATAGTCT
GATAGATAACTGATTAATCGGACAAGAATAAAGATAGAGTCCCGTTCTACATGTCAATATCGACAACAAGGAAATTTATA
GTAAGAGGAAAATCCGTCGACTTTAAAAATCGTGAGGGTTCAAGTCCCTCTATCCCCAAAAAAGGAAAATAAAGGGTTCG
CTCGAATCCCTAATTTTTTTATCCTATTCTATTTTATCTTTTTGTTAACGGTTCCAATTTCGTTATCTTTCTGATTCATT
CGATTCTTTCACAAACATATCCAGACTGAATTTCTTTTCACAAGTCTTGTCATAGATGTGATAGATATAATACACATACA
AATAAATAAACGTCTTTGAGCAAAACAAAAGTGGGGAATCCCCATTGAAAATTGGAATGATTAACAATCCAAATCATTAT
TCGAACTAAAATTTACAAAGTCGTATTTTTCTTCTTTCTTTATTTTTTTTAAGATACAAATTTTAAAGATACGAAGCATT
CCAGGTCTGGATAAGACTTTAGAATACTTTTTCATCTTTTTTAATTGACATTGACATAGACCCAAGTCATTTAG------
-------------------------------
>fuscescens
--------------------------------------------------------------------------------
--------------------------------------------------------------------------------
--------------------------------------------------------------------------------
-----------------------------------AATAGGGCCCGAATCAATATTTTTTTATCTTTCTATGAAAAAAAA
AATATATATTGTTTTTGAGTCGATTCCAAGTTCAAGAACGGATTGAATTTGAATTGATCAAATCATTCACTCCATAGTCT
GATAGATAACTGATTAATCGGACAAGAATAAAGATAGAGTCCCGTTCTACATGTCAATATCGACAACAAGGAAATTTATA
GTAAGAGGAAAATCCGTCGACTTTAAAAATCGTGAGGGTTCAAGTCCCTCTATCCCCAAAAAAGGAAAATAAAGGGTTCG
CTCGAATCCCTAATTTTTTTATCCTATTCTATTTTATCTTTTTGTTAACGGTTCCAATTTCGTTATCTTTCTGATTCATT
CGATTCTTTCACAAACATATCCAGACTGAATTTCTTTTCACAAGTCTTGTCATAGATGTGATAGATATAATACACATACA
AATAAATAAACGTCTTTGAGCAAAACAAAAGTGGGGAATCCCCATTGAAAATTGGAATGATTAACAATCCAAATCATTAT
TCGAACTAAAATTTACAAAGTCGTATTTTTCTTCTTTCTTTATTTTTTTTAAGATACAAATTTTAAAGATACGAAGCATT
CCAGGTCTGGATAAGACTTTAGAATACTTTTTCATCTTTTTTAATTGACATTGACATAGACCCAAGTCATTTAGTAAAAT
GAGGAAGACACCACGTCGAAAAGGGTCGGGA
>heptalon
AATTAAAAATGGGCAATCCTGAGCCAAATCCTGTTTTCCAAAAACAAATAAAGGTTCAAAAAGACAGAATAATAATAATA
ATAAAAGGATAGGTGCAGAGACTCAATGGAAGCTGTTCTAACAAATGGGGTTGACTGCGTTGCATTAGTAAAGTAAAGAA
ATCTTTCCGTTAAAACTCCAGAAAGGATAAAGTAAAGGATAACCCTATATTCATACGTATTCGTATTGAAATACTATCTC
A------TCAAATAATTAATTATTAATTAATAGGTAATAGGGCCCGAATCAATATTTTTTTATCTTTCTATGAAAAAAAA
AATATATATTGTTTTTGAGTCGATTCCAAGTTCAAGAACGGATTGAATTTGAATTGATCAAATCATTCACTCCATAGTCT
GATAGATAACTGATTAATCGGACAAGAATAAAGATAGAGTCCCGTTCTACATGTCAATATCGACAACAAGGAAATTTATA
GTAAGAGGAAAATCCGTCGACTTTAAAGATCGTGAGGGTTCAAGTCCCTCTATCCCCAAAAAAGGAAAATAAAGGGTTCG
CTCGAATCCCTAATTTTTTTATCCTATTCTATTTTATCTTTTTGTTAACGGTTCCAATTTCGTTATCTTTCTGATTCATT
CGATTCTTTCACAAACATATCCAGACTGAATTTCTTTTCACAAGTCTTGTCATAGATGTGATAGATATAATACACATACA
AATAAATAAACGTCTTTGAGCAAAACAAAAGTGGGGAATCCCCATTGAAAATTGGAATGATTAACAATCCAAATCATTAT
TCGAACTAAAATTTACAAAGTCGTATTTTTCTTCTTTCTTTCTTTTTTTTAAGATACAAATTTTAAAGATACGAAGCATT
CCAGGTCTGGATAAGACTTTAGAATACTTTTTCATCTTTTTTAATTGACATTGACATAGACCCAAGTCATTTAGTAAAAT
GAGGAAGACACCACGTCGAAAAGGGTCGGGA
>leucophyllus
AATTAAAAATGGGCAATCCTGAGCCAAATCCTGTTTTCCAAAAACAAATAAAGGTTCAAAAAGACAGAATAATAATAATA
ATAAAAGGATAGGTGCAGAGACTCAATGGAAGCTGTTCTAACAAATGGGGTTGACTGCGTTGCATTAGTAAAGTAAAGAA
ATCTTTCCGTTAAAACTCCAGAAAGGATAAAGTAAAGGATAACCCTATATTCATACGTATTCGTATTGAAATACTATCTC
A------TCAAATAATTAATTATTAATTAATAGGTAATAGGGCCCGAATCAATATTTTTTTATCTTTCTATGAAAAAAAA
AATATATATTGTTTTTGAGTCGATTCCAAGTTCAAGAACGGATTGAATTTGAATTGATCAAATCATTCACTCCATAGTCT
GATAGATAACTGATTAATCGGACAAGAATAAAGATAGAGTCCCGTTCTACATGTCAATATCGACAACAAGGAAATTTATA
GTAAGAGGAAAATCCGTCGACTTTAAAGATCGTGAGGGTTCAAGTCCCTCTATCCCCAAAAAAGGAAAATAAAGGGTTCG
CTCGAATCCCTAATTTTTTTATCCTATTCTATTTTATCTTTTTGTTAACGGTTCCAATTTCGTTATCTTTCTGATTCATT
CGATTCTTTCACAAACATATCCAGACTGAATTTCTTTTCACAAGTCTTGTCATAGATGTGATAGATATAATACACATACA
AATAAATAAACGTCTTTGAGCAAAACAAAAGTGGGGAATCCCCATTGAAAATTGGAATGATTAACAATCCAAATCATTAT
TCGAACTAAAATTTACAAAGTCGTATTTTTCTTCTTTCTTTCTTTTTTTTAAGATACAAATTTTAAAGATACGAAGCATT
CCAGGTCTGGATAAGACTTTAGAATACTTTTTCATCTTTTTTAATTGACATTGACATAGAACCAAGTCATTTAGTAAAAT
GAGGAAGACACCACGTCGAAAAGGGTCGGGA
>elliottii
--------------------------------------------------------------------------------
--------------------------------------------------------------------------------
--------------------------------------------------------------------------------
----------------------------AATAGGTAATAGGGCCCGAATCAATATTTTTTTATCTTTCTATGAAAAAAAA
AATATATATTGTTTTTGAGTCGATTCCAAGTTCAAGAACGGATTGAATTTGAATTGATCAAATCATTCACTCCATAGTCT
GATAGATAACTGATTAATCGGACAAGAATAAAGATAGAGTCCCGTTCTACATGTCAATATCGACAACAAGGAAATTTATA
GTAAGAGGAAAATCCGTCGACTTTAAAGATCGTGAGGGTTCAAGTCCCTCTATCCCCAAAAAAGGAAAATAAAGGGTTCG
CTCGAATCCCTAATTTTTTTATCCTATTCTATTTTATCTTTTTGTTAACGGTTCCAATTTCGTTATCTTTCTGATTCATT
CGATTCTTTCACAAACATATCCAGACTGAATTTCTTTTCACAAGTCTTGTCATAGATGTGATAGATATAATACACATACA
AATAAAGAAACGTCTTTGAGCAAAACAAAAGTGGGGAATCCCCATTGAAAATTGGAATGATTAACAATCCAAATCATTAT
TCGAACTAAAATTTACAAAGTCGTATTTTTCTTCTTTCTTTCTTTTTTTTAAGATACAAATTTTAAAGATACGAAGCATT
CCAGGTCTGGATAAGACTTTAGAATACTTTTTCATCTTTTTTAATTGACATTGACATAGACCCAAGTCATTTAGTAAAAT
GAGGAAGACACCACGTCGAAAAGGGTCGGGA
>matourensis
----------GGGCAATCCTGAGCCAAATCCTGTTTTCCAAAAACAAATAAAGGTTCAAAAAGACAGAATAATAATAATA
AAAAAAGGATAGGTGCAGAGACTCAATGGAAGCTGTTCTAACAAATGGGGTTGACTGCGTTGCATTAGTAAAGTAAAGAA
ATCTTTCCGTTAAAACTCCAGAAAGGATAAAGTAAAGGATAACCCTATATTCCTACGTATTCGTATTGAAATAGTATCTC
AAAT------------------TTAATTATTAATTAATAGGGCCCGAATCAATATTTTTTTATCTTTCTATGAAAATAAA
AAAAAATATTG-TTTTGAATCGATTCCAAGTTCAAGAACGGATTGAATTTGAATTGATCAAATCATTCACTCCATAGTCT
GATAGATAACTGATTAATCGGACAAGAATAAAGATAGAGTCCCGTTCTACATGTCAATATCGACAACAAGGAAATTTATA
GTAAGAGGAAAATCCGTCGACTTTAAAAATCGTGAGGGTTCAAGTCCCTCTATCCCCAAAAAAGG--AAAAAAGGGTTCG
CTCGAATCCCTAATTTTTTTATCCTATTCTATTTTCTCTTTTTGTTAACGGTTCCAATTTCGTTATCTTTCTGATTCATT
CGATTCTTTCACAAACATATCCAGACTGAATTTCTTTTCACAAGTCTTGTCATAGATGTGATAGATATGATACACATACA
AATAAATAAACGTCTTTGAGCAAAACAAAAGCGGGGAATCCCCATTGAAAATTGGAATGATTAACAATCCAAATCATTAT
TCGAACTAAAATTTACAAAGTCGTATTTTTCTTCTTTCTTTTTTTTTTTTAAGATACAAATTTTAAAGAAACAAAGCTTT
CCGGGGCGGGAAAAAACTTTAAAAAACTTTTTC-TCTTTTTTAATGGACATGGACAWAACCCCAGGTCTTTTAG------
-------------------------------
>luetzelburgii
----------GGGCAATCCTGAGCCAAATCCTGTTTTCCAAAAACAAATAAAGGTTCAAAAAGACGGAATAATAATAATA
AAAAAAGGATAGGTGCAGAGACTCAATGGAAGCTGTTCTAACAAATGAGGTTGACTGCGTTGCATTACTAAAGTAAAGAA
ATCTTTCCGTTCAAACTCCAGAAAGGATAAAGTAAAGGATAACCCTACATTCATACGTATTCGTATTGAAATAGTATCTC
AAAT------------------TTAATTATTAATTAATAGGGCCCGAATCAATATTTTTTTATCTTTCTATGAAAATAAA
AAAAAATATTG-TTTTGAATCGATTCCAAGTTCAAGAACGGATTGAATTTGAATTGATCA--------ACTCCATAGTCT
AATAGATAACTGATTAATCGGACAAGAATAAAGATAGAGTCCCGTTCTACATGTCAATATCGACAACAAGGAAATTTATA
GTAAGAGGAAAATCCGTCGACTTTAAAAATCGTGAGGGTTCAAGTCCCTCTATCCCCAAAAAAGG--AAAAAAGGGTTCG
CTCGAATCCCTAATTTTTTTATCCTATTCTATTTTCTCTTTTTGTTAACGGTTCCAATTTCGTTATCTTTCTGATTCATT
CGATTCTTTCACAAACATATCCAGACTGAATTTCTTTTCACAAGTCTTGTCATAGATGTGATAGATATGATACACATACA
AATAAATAAACGTCTTTGAGCAAAACAAAAGCGGGGAATCCCCATTGAAAATTGGAATGATTAACAATCAAAATCATTAT
TCGAACTAAAATTTACAAAGTCGTATTTTTCTTCTTTCTTTTTTTTTTTTAAGATACAAATTTTAAAGATACGAAGCATT
CCAGGTCTGGATAAGACTTTAGAATACTTTTTC-TCTTTTTTAATTGACATTGACATAGACCGAAGTCATTTAGTAAAAT
GAGGAAGACACCACGTCGAAAAGGGTCGGGA
>glandulosus
AATTAAAAATGGGCAATCCTGAGCCAAATCCTGTTTTCCAAAAACAAATAAAGGTTCAAAAAGACAGAATTATAATAATA
AAAAAAGGATAGGTGCAGAGACTCAATGGAAGCTGTTCTAACAAATGGGGTTGACTGCGTTGCATTAGTAAAGTAAAGAA
ATCTTTCCGTTAAAACTCCGTAAAGGATAAAGTAAAGGATAACCCTATATTCATACGTATTCGTATTGAAATAGTATCTC
AAAT---TCAAATAATTAATTATTAATTAATAGATAATAGAGCCCGAATCAATATTTTTTTATCTTTCTATGAAAATAAA
AAAATATATTG-TTTTGAATCGATTCCAAGTTCAAGAACGGATTGAATTTGAATTGATCAAATCATTCACTCCATAGTCT
GATAGATAACTGATTAATCGGACAAGAATAAAGATAGAGTCCCGTTCTACATGTCAATATCGACAACAAGGAAATTTATA
GTAAGAGGAAAATCCGTCGACTTTAAAAATCGTGAGGGTTCAAGTCCCTCTATCCCCAAAAAAG---TAAAAAAGGTTCG
CTCGAATCCCTAATTTTTTTATCCTATTCTATTTTCTCTTTTTGTTAACGGTTCCAATTTCGTTATCTTTCTGATCCATT
CGATTCTTTCACAAACATATCCAGACTTAATTTCTTTTCACAAGTCTTGTCATAGATGTGATAGATATGATACACATACA
AATAAATAAACGTCTTTGAACAAAACAAAAGCGGGGAATCCCCATTGAAAATTGGAATGATTAACAATCGAAATCATTAT
TCGAACGAAAATTTACAAAGTCGTATTTTTCTGCTTTCTTTTTTTT----AAGATACAAATTTTAAAGATACGAAGCATT
CCAGGTCTGGATAAGACTTTAGAATACTTTTTC-TCTTTTTTAATTGACATTGACATAGACCCAAGTCATTTAGTCGAAW
GAGGAAGACGCCACGTCGAAAA---------
>campanulatus
AATTAAAAATGGGCAATCCTGAGCCAAATCCTGTTTTCCAAAAACAAATAAAGGTTCAAAAAGACAG---------AATA
ATAAAAGGATAGGTGCAGAGACTCAATGGAAGCTGTTCTAACAAATGGGGTTGACTGCGTTGCATTAGTAAAGTAAAGAA
ATCTTTCCGTTAAAACTCCAGAAAGGATAAAGTAAAGGATAACCCTATATTCATACGTATTCGTATTGAAATACTATCTC
AAAT------------------TTAATTATTAATTAATAGGGGCCGAATCAATATTTTTTTATCTTTCTATGAAAATAAA
AAAA---ATTG-TTTTGAATCGATTCCAAGTTCAAGAACGGATTGAATTTGAATTGATCAAATCATTCACTCCATAGTCT
GATAGATAACTGATTAATCGGACAAGAATAAAGATAGAGTCCCGTTCTACATGTCAATATCGACAACAAGGAAATTTATA
GTAAGAGGAAAATCCGTCGACTTTAAAAATCGTGAGGGTTCAAGTCCCTCTATCCCCAAAAAAGG---AAAAAGGGTTCG
CTCGAATCCCTCATTTTTTTATCCTATTCTATTTTCTCTTTTTGTTAACGGTTCCAATTTCGTTATCTTTCTGATTCATT
CGATTCTTTCACAAACATATCCAGACTGAATTTCTTTTCACAAGTCTTGTCATAGATGTGATAGATATGATACACATACA
AATAAATAAACATCTTTGAGCAAAACAAAAGCGGGGAATCCCCATTGAAAATTGGAATGAGTAACAATCCAAATCATTAT
TCGAACTAAAATTTACAAAGTCGTATTTTTCTTCTTTC-TTTTTTTTTTTAAGATACAAATTTTAAAGATACGAAGCATT
CCAGGTCTGGATAAGACTTTAGAATACTTTTTC-TCTTTTTTAATTGACATTGACATAGACCCAAGTCATTTAGT-----
-------------------------------
>argentinus
----------GGGCAATCCTGAGCCAAATCCGGTTTTCCAAAAACAAATAAAGGTTCAAAAAGACAGA------ATAATA
ATAAAAGGATAGGTGCAGAGACTCAATGGAAGCTGTTCTAACAAATGGGGTTGACTGCGTTGCATTAGTAAAGTAAAGAA
ATCTTTCCGTTAAAACTCCAGAAAGGATAAAGTAAGGGATAACCCTATATTCATACGTATTCGTATTGAAATAGTATCTC
AAAT------------------TTAATTATTAATTAATAGGGCCCGAATCAATATTTTTTTATCTTTCTATGAAAAAAAA
AAAA--TATTG-TTTTGAATCGATTCCAAGTTCAAGAACGGATTGAATTTGAATTGATCAAATCATTCACTCCATAGTCT
GATAGATAACTGATTAATCGGACAAGAATAAAGATAGAGTCCCGTTCTACATGTCAATATCGACAACAAGGAAATTTATA
GTAAGAGGAAAATCCGTCGACTTGAAAAATCGTGAGGGTTCAAGTCCCTCTATCCCCAAAAAAGGA-AAAAAAGGGTTCG
CTCGAATCCCTAATTTTTTTATCCTATTCTATTTTCTCTTTTTGTTAACGGTTCCAATTTCGTTATCTTTCTGATTCATT
CGATTCTTTCACAAAGATATCCAGACTGAATTTCTTTTCACAAGTCTTGTCATAGATGTGATAGATATGATACACATACA
AATAAATAAATGTCTTTGAGCAAAACAAAAGCGGGGAATCCCCATTGAAAATTGGAATGATTAACAATCCAAATCATTAT
TCGAACTAAAATTTACAAAGTCGTACTTTTCTTCTTTCTTTTTTTTTTTTAAGATACAAATTTGAAAGATACGAAGCATT
CCAGGTCTGGATAAGACTTTAGAATACTTTTTC-TCTTTTTTAATTGACATTGACATAGACCCAAGTCATTTAG------
-------------------------------
>pedicellatus
AATTAAAAATGGGCAATCCTGAGCCAAATCCTGTTTTCCAAAAATAAATAAAGGTTCAAAAAGGCAGA------ATAATA
ATAAAAGGATAGGTGCAGAGACTCAATGGAAGCTGTTCTAACAAATGGGGTTGGCTGCGTTGCATTAGTAAAGTAAAGAA
ATCTTTCCGTTAAAACTCCAGAAAGGATAAAGTAAAGGATAACCCTATATTCATACGTATTCGTATTGAAATAGTATCTC
AAAT------------------TTA------AATTAATAGGGCCCGAATCAATATTTTTTTATCTTTCTATGAAAATAAA
AAAA--TATTG-TTTTGAATCGGTTCCAAGTTCAAGAACGGATTGAATTTGAATTGATCAAATCATTCACTCCATAGTCT
AATAGATAACTGATTAATCGGACAAGAATAAAGATAGAGTCCCGTTCTACATGTCAATATCGACAACAAGGAAATTTATA
GTAAGAGGAAAATCCGTCGACTTTAAAAATCGTGAGGGTTCAAGTCCCTCTATCCCCAAAAAAGG--AAAAAGGGGTTCG
CTCGAATCCCTAATTTTTTTATCCAATTCTA-------TTTTTGTTAACGGTTCCAATTTCGTTATCTTTCTGATTCATT
CAATTCTTTCACAAAGATATCCAGACTTAATTTCTTTTCACAAGTCTTGTCATCGATGTGATAGATATGATACACATACA
AATAAATAAACGTCTTTGAGCAAAACAAAAGCGGGGAATCCCCATTGAAAATTGGAATGATTAACAATCCAAATCATTAT
TCGAACTAAAATTTACAAAGTCGTATTTTTCTTCTTTC--TTTTTTTTTTAAGATACAAATTTTAAAGATACGAAGCATT
CCAGGTCTGGATAAGACTTTAGAATACTTTTTC-TCTTTTTTAATTGCCATTGACATAGACCCAAGTCATTTAGTAAAAT
GAGGAAGACGCCACGTCGAAAATAGTCGGGA
>sampatik
AATTAAAAATGGGCAATCCTGAGCCAAATCCTGTTTTCCAAAAACAAATAAAGGTTCAAAAAGACAG------AATAATA
ATTAAAGGATAGGTGCAGAGACTCAATGGAAGCTGTTCTAACAAATGGAGTTGACTGCGTTGCATTAGTAAAGTAAAGAA
ATCCTTCCGTTAAAACTACAGAAAGGAAAAAGTAAAGGATAACCCTATATTCATACGTATTCGTATTGAAATACTATCTC
AAAT------------------TTAATTAATTAATTAATAGGGCCGAATCAATATTTTTTTATCTTTATATGAAAATAAA
AAAATA------TTTTGAATCGATTCCAAGTTCAAGAACGGATTGAATTGGAATTGATCAAATCATTCACTCCATAGTCT
GATAGATAACTGATTAATCGGACAAGAATAAAGATAGAGTCCCGTTCTACATGTCAATATTGACAACAAGGAAATTTATA
GTAAGAGGAAAATCCGTCGACTTTAAAAATCGTGAGGGTTCAAGTCCCTCTATCCCCAAAAA-GGAAAAAAAAGGGCTCG
CTCGACTCCCTAATTTTTTTATCCTATTATATTTTCTCTTTTTGTTAACGGTTCAAATTTCGTTATCTTTCTCATTCATT
CGATTCTTTCACAAACATATCCAGACTGAATTTCTTTTCACAAGTCTTGTCATAGATGTGATAGATATGATACACATACA
AAT----AAACATCTTTGAGCAAAACAAAAGCGGGGAATCCCCATTGAAAATTGGAATGATTAACAATCCAAATCATTAT
TCGAACTAAAATTTACGAAGTCG-ATTTTTCTCTTTTCTTTTTTTTTTTTAAGATACAAATTTTAAAGATACGAAGCATT
CCAGGTCTGGATAAGACTTTAGAATACTTTTTC-TCTTTTTTAATTGACATTGACATAGACCCAAGTCATTTAGTAAAAT
GAGGAAGACGCCACGTCGAAAAAGGTCGGGA
>pachypodus
AATTAAAAATGGGCAATCCTGAGCCAAATCCTCTTTTCCAAAAACAAATAAAGGTTCAAAAAGACAG------AATAATA
ATTAAAGGATAGGTGCAGAGACCCAANNNNNNNNNNNNNNNNNNNNNNNNNNNNNNNNNNNNNNNNNNNNNNNNNNNNNN
NNNNNNNNNNNNNNNNNNNNNNAAGGAAAAAGTAAAGGATAACCCTATATTCATACGTATTCGTATTGAAATACTATCTC
AAAT------------------TTAATTAATA--------GGGCCGAATCAATATTTTTTTATCTTTATATGAAAATAAA
A--AAAAATTG-TTTTGAATC--------GTTCAAGAACGGATTGAATTTGAATTGATCAAATCATTCACTCCATAGTCT
GATAGATAACTGATTAATCAGACAAGAATAAAGATAGAGTCCCGTTCTACATGTCAATATCGACAACAAGGAAATTTATA
GTAAGAGGAAAATCCGTCGACTTTAAAAATCGTGAGGGTTCAAGTCCCTCTATCCCCAAAAA-GAAAAAAAAAGGGCCCG
CTCGACTCCCTAATTTTTTTATCCTATTATATTTTCTCTTTTTGTTAACGGTTCAAATTTCGTTATCTTTCTCATTCATT
CGATTCTTTCACAAACAGATCCAGACTGAATGTCTTTTCACAAGTCTTGTCATAGATGTGATAGATATGATACACATACA
AAT----AAACATCTTTGAGCAAAACAAAAGCGGGGAATCCCCATTGAAACTTGGAATGATTAACAATCCAAATCATTAT
TAGAACTAAAATTTACGAAGTCGTATTTTTCTTCTTTCTTTTTTTTTT--AAGATACAAATTTTAAAGATACGAAGCATT
CCAGGTCTGGATAAGACTTTAGAATACTTTTTC-TCTTTTTTAATTGACATTGACATAGACCCAAGTCATTTAGTAAAAT
GAGGAAGACGCCACGTCGAAAAGGGTCGGGA
